# Supplementary material for: Fat-Free Mass Index, Visceral Fat Level, and Muscle Mass Percentage Better Explain Deviations From the Expected Value of Aortic Pressure and Structural and Functional Arterial Properties Than Body Fat Indexes
Source: Front Nutr. 2022 Apr 29;9:856198. doi: 10.3389/fnut.2022.856198 (PMC9099434; doi:10.3389/fnut.2022.856198)
Supplement: Supplementary file 2 [file Data_Sheet_2.xlsx]

## Sheet: Table_S1
	Table S1. Clinical, anthropometric, and arterial parameters of subjects included in Reference Group
		All (n=1688)				Male = 824				Female = 864
		MV	SD	Min	Max	MV	SD	Min	Max	MV	SD	Min	Max
	Age [years]	20.1192	16.928	2.8	84.2	20.0248	17.328	4.3	82.3	20.2093	16.5471	2.8	84.2
	BH (OM) [m]	1.4723	0.261811	0.9	1.94	1.49673	0.287671	0.99	1.94	1.44844	0.231511	0.9	1.83
	BW (OM) [Kg]	47.912	22.8339	12.3	105	50.2449	25.7265	14.3	105	45.6421	19.3623	12.3	86.55
	BMI [Kg/m2]	20.3578	4.22155	11.53	29.95	20.3556	4.37374	11.53	29.92	20.36	4.07052	12.57	29.95
	Current smoker [%]	0				0				0
	Hypertension [%]	0				0				0
	Dyslipidemia [%]	0				0				0
	Diabetes [%]	0				0				0
	Obesity [%]	0				0				0
	History of CVD [%]	0				0				0
	Family History of CVD [%]	0.0756865				0.0728477				0.0785908
	Anti-hypertensive [%]	0				0				0
	Anti-hyperlip. [%]	0				0				0
	Anti-diabetic [%]	0				0				0
	L-CCA DD [mm]	5.97101	0.757767	3.73	10.38	6.13395	0.784319	3.73	8.59	5.81623	0.697792	3.92	10.38
	L-CCA EM [mmHg]	566.091	311.658	163.2	3091.85	581.607	296.951	165.333	2814.13	551.375	324.526	163.2	3091.85
	L- CCA Beta	6.30473	2.98095	2.10905	35.2294	6.46045	2.82814	2.26981	29.8243	6.15705	3.11386	2.10905	35.2294
	L-CCA IMT [mm]	0.516007	0.13854	0.25	1.588	0.528277	0.145786	0.293	1.588	0.504298	0.130287	0.25	1.447
	R-CCA DD [mm]	6.2192	0.724769	3.97	9.44	6.36775	0.741214	3.97	8.86	6.0727	0.677592	4.01	9.44
	R-CCA EM [mmHg]	587.786	279.772	163.024	2652	606.987	288.227	163.024	2623	568.851	270.091	167.68	2652
	R- CCA Beta	6.51686	2.64296	2.16695	25.5922	6.68814	2.71324	2.41145	25.5922	6.34797	2.56293	2.16695	20.7082
	R-CCA IMT [mm]	0.52962	0.132245	0.304	1.353	0.541173	0.139109	0.313	1.353	0.518067	0.124055	0.304	1.242
	L-CFA DD [mm]	6.42012	1.77141	3.15	11.59	6.92363	1.94548	3.42	11.59	5.91764	1.41142	3.15	10.72
	L-CFA EM [mmHg]	957.946	558.298	93.5145	4763.4	1033.19	620.651	93.5145	4763.4	882.857	477.137	184.984	3496.5
	L- CFA Beta	10.917	5.91798	0.966289	58.0663	11.6331	6.44763	0.966289	58.0663	10.2024	5.24723	2.51979	40.9987
	R-CFA DD [mm]	6.69165	1.6514	3.07	11.47	7.14233	1.8265	3.22	11.47	6.22103	1.28967	3.07	10.1
	R-CFA EM [mmHg]	969.131	543.714	151.111	5379	1019.67	596.795	252.245	5379	916.361	477.143	151.111	3732.86
	R- CFA Beta	10.9345	5.88036	1.9147	69.5286	11.3787	6.43508	3.08783	69.5286	10.4707	5.20644	1.9147	42.8824
	BA DD [mm]	3.25871	0.954455	1.39	6.39	3.50842	1.05859	1.39	6.39	2.96212	0.709148	1.55	5.11
	BA ME [mmHg]	1054.76	711.755	216.25	5544	1129.43	750.318	273.231	5544	965.707	653.264	216.25	4116
	BA Beta	11.8309	7.31506	2.85237	63.4884	12.4786	7.60911	3.04937	63.4884	11.0585	6.88414	2.85237	41.7968
	cfPWV [m/s]	6.34365	1.63002	2.7	14.59	6.44543	1.69415	3.18	14.59	6.24406	1.55972	2.7	14.3
	crPWV [m/s]	8.75546	1.76133	4.4	14.9	8.80052	1.84689	4.6	14.9	8.70216	1.65564	4.4	14.5
	PWV Ratio	0.717645	0.14588	0.352815	1.49007	0.72078	0.147295	0.352815	1.45061	0.713909	0.144314	0.371762	1.49007
	aoSBP [mmHg]	98.0302	13.046	64	150	99.293	13.7251	67	139	96.8569	12.2753	64	150
	aoDBP [mmHg]	66.5349	9.11028	44	97	65.4881	9.17146	44	94	67.5076	8.95019	46	97
	baSBP [mmHg]	112.135	13.8948	78	176	114.269	14.57	82	176	109.669	12.6567	78	146
	baDBP [mmHg]	66.1997	9.67574	41	95	66.56	9.9017	41	93	65.7833	9.4094	45	95
	MV: mean value. SD: standard deviation. Min.,Max.: minimun and maximun values. R: right. L: left. BW and BH: body weight and height. Hyperlip: hyperlipidemic. BMI: body mass index.SBP, DBP: systolic and diastolic pressure, respectively (suffix: ao: aortic, ba: brachial artery). CCA, CFA, BA: common carotid, common femoral and brachial artery, respectively. DD: diastolic diameter. IMT: intima-medi…

## Sheet: Table_S2
	Table S2. Age-related mean and standard deviation equations obtained from subjects included in Reference Group: mathematical model summary
	Arterial parameter	Mean value	Standard deviation	Z-score
	Structural characteristics
	L-CCA DD [mm]	(3.972493+(0.6917732)*LN(age)+(3.683906E-07)*Age^3)	(10812.23-(60.44374)*Age+(0.117245)*Age^2-(0.0002304757)*Age^3-(4027.285)*LN(Age)+(1488.297)*SQRT(Age)+(12591.86)*1/Age-(21729.04)*1/SQRT(Age)-(3987.056)*1/(Age*Age))	(L-CCA DD-(3.972493+(0.6917732)*LN(Age)+(3.683906E-07)*Age^3))/(10812.23-(60.44374)*Age+(0.117245)*Age^2-(0.0002304757)*Age^3-(4027.285)*LN(Age)+(1488.297)*SQRT(Age)+(12591.86)*1/Age-(21729.04)*1/SQRT(Age)-(3987.056)*1/(Age*Age))
	L-CCA IMT [mm]	(0.387767+(0.004397532)*Age+(3.160663E-05)*Age^2)	(1533.963-(10.54104)*Age+(0.02307656)*Age^2-(4.882089E-05)*Age^3-(606.2366)*LN(Age)+(241.6582)*SQRT(Age)+(1617.889)*1/Age-(3024.704)*1/SQRT(Age)-(433.504)*1/(Age*Age))	(L-CCA IMT - (0.387767+(0.004397532)*Age+(3.160663E-05)*Age^2)) / (1533.963-(10.54104)*Age+(0.02307656)*Age^2-(4.882089E-05)*Age^3-(606.2366)*LN(Age)+(241.6582)*SQRT(Age)+(1617.889)*1/Age-(3024.704)*1/SQRT(Age)-(433.504)*1/(Age*Age))
	R-CCA DD [mm]	(7.140248-(4.356758)*1/SQRT(Age)+(0.0001158262)*Age^2)	(2772.203-(10.24677)*Age+(0.009367336)*Age^2+(7.11743E-06)*Age^3-(949.1418)*LN(Age)+(305.7033)*SQRT(Age)+(3568.858)*1/Age-(5677.915)*1/SQRT(Age)-(1278.948)*1/(Age*Age))	(R-CCA DD - (7.140248-(4.356758)*1/SQRT(Age)+(0.0001158262)*Age^2)) / (2772.203-(10.24677)*Age+(0.009367336)*Age^2+(7.11743E-06)*Age^3-(949.1418)*LN(Age)+(305.7033)*SQRT(Age)+(3568.858)*1/Age-(5677.915)*1/SQRT(Age)-(1278.948)*1/(Age*Age))
	R-CCA IMT [mm]	(0.3540405+(0.02596545)*SQRT(Age)+(5.333797E-05)*Age^2)	(619.9098-(6.118055)*Age+(0.01584877)*Age^2-(3.788253E-05)*Age^3-(276.391)*LN(Age)+(125.6721)*SQRT(Age)+(520.1402)*1/Age-(1177.813)*1/SQRT(Age)-(78.99632)*1/(Age*Age))	(R-CCA IMT - (0.3540405+(0.02596545)*SQRT(Age)+(5.333797E-05)*Age^2)) / (619.9098-(6.118055)*Age+(0.01584877)*Age^2-(3.788253E-05)*Age^3-(276.391)*LN(Age)+(125.6721)*SQRT(Age)+(520.1402)*1/Age-(1177.813)*1/SQRT(Age)-(78.99632)*1/(Age*Age))
	L-CFA DD [mm]	(9.282143-(50.04172)*1/Age+(122.7963)*1/(Age*Age))	(-996.0527+(20.74005)*Age-(0.0684569)*Age^2+(0.0001962)*Age^3+(613.1518)*LN(Age)-(357.8)*SQRT(Age)-(295.8748)*1/Age+(1728.741)*1/SQRT(Age)-(147.7457)*1/(Age*Age))	(L-CFA DD - (9.282143-(50.04172)*1/Age+(122.7963)*1/(Age*Age))) / (-996.0527+(20.74005)*Age-(0.0684569)*Age^2+(0.0001962)*Age^3+(613.1518)*LN(Age)-(357.8)*SQRT(Age)-(295.8748)*1/Age+(1728.741)*1/SQRT(Age)-(147.7457)*1/(Age*Age))
	R-CFA DD [mm]	(-4.228005+(4.962568)*SQRT(Age)-(0.8148428)*LN(Age)*SQRT(Age))	(6319.319-(26.61429)*Age+(0.03858037)*Age^2-(5.141134E-05)*Age^3-(2202.23)*LN(Age)+(736.4213)*SQRT(Age)+(8034.823)*1/Age-(12932.83)*1/SQRT(Age)-(2800.69)*1/(Age*Age))	(R-CFA DD - (-4.228005+(4.962568)*SQRT(Age)-(0.8148428)*LN(Age)*SQRT(Age))) / (6319.319-(26.61429)*Age+(0.03858037)*Age^2-(5.141134E-05)*Age^3-(2202.23)*LN(Age)+(736.4213)*SQRT(Age)+(8034.823)*1/Age-(12932.83)*1/SQRT(Age)-(2800.69)*1/(Age*Age))
	L-BA DD [mm]	(0.5205696-(0.04811338)*Age+(0.8440843)*SQRT(Age))	(-1513.462+(21.60153)*Age-(0.06443692)*Age^2+(0.0001751919)*Age^3+(785.0184)*LN(Age)-(405.2063)*SQRT(Age)-(762.6686)*1/Age+(2707.731)*1/SQRT(Age)-(212.5499)*1/(Age*Age))	(BA DD - (0.5205696-(0.04811338)*Age+(0.8440843)*SQRT(Age))) / (-1513.462+(21.60153)*Age-(0.06443692)*Age^2+(0.0001751919)*Age^3+(785.0184)*LN(Age)-(405.2063)*SQRT(Age)-(762.6686)*1/Age+(2707.731)*1/SQRT(Age)-(212.5499)*1/(Age*Age))
	Arterial stiffness: regional and local
	cfPWV [m/s]	(-2.733136+(2.739263)*LN(Age)+(14.83549)*1/Age)	(-5598.932+(44.17413)*Age-(0.1064129)*Age^2+(0.0002518242)*Age^3+(2304.372)*LN(Age)-(964.9839)*SQRT(Age)-(5545.259)*1/Age+(10925.56)*1/SQRT(Age)+(1335.133)*1/(Age*Age))	(cfPWV - (-2.733136+(2.739263)*LN(Age)+(14.83549)*1/Age)) / (-5598.932+(44.17413)*Age-(0.1064129)*Age^2+(0.0002518242)*Age^3+(2304.372)*LN(Age)-(964.9839)*SQRT(Age)-(5545.259)*1/Age+(10925.56)*1/SQRT(Age)+(1335.133)*1/(Age*Age))
	crPWV [m/s]	(7.344786+(0.009126418)*Age^2-(0.00199597)*LN(Age)*Age^2)	(-8521.725+(50.96651)*Age-(0.1119264)*Age^2+(0.0002537617)*Age^3+(3190.595)*LN(Age)-(1202.917)*SQRT(Age)-(10482.6)*1/Age+(17361.11)*1/SQRT(Age)+(3979.689)*1/(Age*Age))	(crPWV - (7.344786+(0.009126418)*Age^2-(0.00199597)*LN(Age)*Age^2)) / (-8521.725+(50.96651)*Age-(0.1119264)*Age^2+(0.0002537617)*Age^3+(3190.595)*LN(Age)-(1202.917)*SQRT(Age)-(10482.6)*1/Age+(17361.11)*1/SQRT(Age)+(3979.689)*1/(Age*Age))
	PWV Ratio	(0.7524765-(0.9127162)*1/Age+(5.203258E-07)*Age^3)	(1925.617-(8.569784)*Age+(0.0137556)*Age^2-(2.132108E-05)*Age^3-(676.0439)*LN(Age)+(229.9592)*SQRT(Age)+(2483.061)*1/Age-(3955.398)*1/SQRT(Age)-(920.9026)*1/(Age*Age))	(PWV Ratio - (0.7524765-(0.9127162)*1/Age+(5.203258E-07)*Age^3)) / (1925.617-(8.569784)*Age+(0.0137556)*Age^2-(2.132108E-05)*Age^3-(676.0439)*LN(Age)+(229.9592)*SQRT(Age)+(2483.061)*1/Age-(3955.398)*1/SQRT(Age)-(920.9026)*1/(Age*Age))
	L-CCA EM [mmHg]	(235.7312+(15.06242)*Age-(0.0004303138)*Age^3)	(4679080-(30782.54)*Age+(66.61165)*Age^2-(0.1438473)*Age^3-(1824119)*LN(Age)+(715295.4)*SQRT(Age)+(5055777)*1/Age-(9267935)*1/SQRT(Age)-(1419008)*1/(Age*Age))	(L-CCA EM - (235.7312+(15.06242)*Age-(0.0004303138)*Age^3)) / (4679080-(30782.54)*Age+(66.61165)*Age^2-(0.1438473)*Age^3-(1824119)*LN(Age)+(715295.4)*SQRT(Age)+(5055777)*1/Age-(9267935)*1/SQRT(Age)-(1419008)*1/(Age*Age))
	L- CCA Beta	(3.46017+(0.1254889)*Age-(1.315514E-06)*Age^3)	(57899.07-(382.1051)*Age+(0.8330615)*Age^2-(0.001814853)*Age^3-(22572.06)*LN(Age)+(8858.477)*SQRT(Age)+(62763.28)*1/Age-(114775.1)*1/SQRT(Age)-(17780.82)*1/(Age*Age))	(L- CCA Beta - (3.46017+(0.1254889)*Age-(1.315514E-06)*Age^3)) / (57899.07-(382.1051)*Age+(0.8330615)*Age^2-(0.001814853)*Age^3-(22572.06)*LN(Age)+(8858.477)*SQRT(Age)+(62763.28)*1/Age-(114775.1)*1/SQRT(Age)-(17780.82)*1/(Age*Age))
	R-CCA EM [mmHg]	(211.2437+(26.54672)*Age-(3.393881)*LN(Age)*Age)	(1041779-(6510.87)*Age+(13.53839)*Age^2-(0.02822625)*Age^3-(400951.9)*LN(Age)+(154428.1)*SQRT(Age)+(1141481)*1/Age-(2067748)*1/SQRT(Age)-(326243.3)*1/(Age*Age))	(Ep_CCD - (211.2437+(26.54672)*Age-(3.393881)*LN(Age)*Age)) / (1041779-(6510.87)*Age+(13.53839)*Age^2-(0.02822625)*Age^3-(400951.9)*LN(Age)+(154428.1)*SQRT(Age)+(1141481)*1/Age-(2067748)*1/SQRT(Age)-(326243.3)*1/(Age*Age))
	R- CCA Beta	(4.616218+(0.09362557)*Age-(2.020427)*1/SQRT(Age))	(11157.3-(58.05884)*Age+(0.09887841)*Age^2-(0.0001541707)*Age^3-(4106.926)*LN(Age)+(1484.304)*SQRT(Age)+(13016.59)*1/Age-(22398.17)*1/SQRT(Age)-(4102.229)*1/(Age*Age))	(Beta_CCD - (4.616218+(0.09362557)*Age-(2.020427)*1/SQRT(Age))) / (11157.3-(58.05884)*Age+(0.09887841)*Age^2-(0.0001541707)*Age^3-(4106.926)*LN(Age)+(1484.304)*SQRT(Age)+(13016.59)*1/Age-(22398.17)*1/SQRT(Age)-(4102.229)*1/(Age*Age))
	L-CFA EM [mmHg]	(-1558.159+(1268.307)*SQRT(Age)-(222.9588)*LN(Age)*SQRT(Age))	(451292.8-(3102.864)*Age+(7.720785)*Age^2-(0.01913138)*Age^3-(173459.2)*LN(Age)+(68651.27)*SQRT(Age)+(547883.3)*1/Age-(920805.5)*1/SQRT(Age)-(197178.8)*1/(Age*Age))	(L-CFA EM - (-1558.159+(1268.307)*SQRT(Age)-(222.9588)*LN(Age)*SQRT(Age))) / (451292.8-(3102.864)*Age+(7.720785)*Age^2-(0.01913138)*Age^3-(173459.2)*LN(Age)+(68651.27)*SQRT(Age)+(547883.3)*1/Age-(920805.5)*1/SQRT(Age)-(197178.8)*1/(Age*Age))
	L- CFA Beta	(-13.29675+(12.54193)*SQRT(Age)-(2.254261)*LN(Age)*SQRT(Age))	(-19660.03+(133.533)*Age-(0.2845972)*Age^2+(0.0005977174)*Age^3+(7787.272)*LN(Age)-(3094.949)*SQRT(Age)-(20228.93)*1/Age+(38531.24)*1/SQRT(Age)+(5086.637)*1/(Age*Age))	(L- CFA Beta - (-13.29675+(12.54193)*SQRT(Age)-(2.254261)*LN(Age)*SQRT(Age))) / (-19660.03+(133.533)*Age-(0.2845972)*Age^2+(0.0005977174)*Age^3+(7787.272)*LN(Age)-(3094.949)*SQRT(Age)-(20228.93)*1/Age+(38531.24)*1/SQRT(Age)+(5086.637)*1/(Age*Age))
	R-CFA EM [mmHg]	(-1813.078+(1433.787)*SQRT(Age)-(260.6097)*LN(Age)*SQRT(Age))	(-1.154423E+07+(73111.57)*Age-(153.4131)*Age^2+(0.3198704)*Age^3+(4453386)*LN(Age)-(1722679)*SQRT(Age)-(1.270584E+07)*1/Age+(2.294368E+07)*1/SQRT(Age)+(3689547)*1/(Age*Age))	(R-CFA EM - (-1813.078+(1433.787)*SQRT(Age)-(260.6097)*LN(Age)*SQRT(Age))) / (-1.154423E+07+(73111.57)*Age-(153.4131)*Age^2+(0.3198704)*Age^3+(4453386)*LN(Age)-(1722679)*SQRT(Age)-(1.270584E+07)*1/Age+(2.294368E+07)*1/SQRT(Age)+(3689547)*1/(Age*Age))
	R- CFA Beta	(-2.775424-(4.426149)*SQRT(Age)+(11.66436)*LN(Age))	(-140319.5+(895.1968)*Age-(1.892496)*Age^2+(0.003979652)*Age^3+(54221.8)*LN(Age)-(21027.35)*SQRT(Age)-(154235.8)*1/Age+(278839.1)*1/SQRT(Age)+(44760.1)*1/(Age*Age))	(R- CFA Beta - (-2.775424-(4.426149)*SQRT(Age)+(11.66436)*LN(Age))) / (-140319.5+(895.1968)*Age-(1.892496)*Age^2+(0.003979652)*Age^3+(54221.8)*LN(Age)-(21027.35)*SQRT(Age)-(154235.8)*1/Age+(278839.1)*1/SQRT(Age)+(44760.1)*1/(Age*Age))
	L-BA ME [mm]	(918.9764+(66.94418)*SQRT(Age)-(18723.02)*1/(Age*Age))	(-3942251+(18125.72)*Age-(29.23955)*Age^2+(0.04381136)*Age^3+(1396627)*LN(Age)-(481093.6)*SQRT(Age)-(5030555)*1/Age+(8077716)*1/SQRT(Age)+(1853201)*1/(Age*Age))	(BA ME - (918.9764+(66.94418)*SQRT(Age)-(18723.02)*1/(Age*Age))) / (-3942251+(18125.72)*Age-(29.23955)*Age^2+(0.04381136)*Age^3+(1396627)*LN(Age)-(481093.6)*SQRT(Age)-(5030555)*1/Age+(8077716)*1/SQRT(Age)+(1853201)*1/(Age*Age))
	L-BA Beta	(13.6799+(0.0003507087)*Age^2-(227.883)*1/(Age*Age))	(-47558.06+(252.0669)*Age-(0.4837062)*Age^2+(0.0009369273)*Age^3+(17371.33)*LN(Age)-(6283.611)*SQRT(Age)-(58664.13)*1/Age+(96831.94)*1/SQRT(Age)+(20804.85)*1/(Age*Age))	(BA Beta - (13.6799+(0.0003507087)*Age^2-(227.883)*1/(Age*Age))) / (-47558.06+(252.0669)*Age-(0.4837062)*Age^2+(0.0009369273)*Age^3+(17371.33)*LN(Age)-(6283.611)*SQRT(Age)-(58664.13)*1/Age+(96831.94)*1/SQRT(Age)+(20804.85)*1/(Age*Age))
	Hemodynamic characteristics
	aoSBP [mmHg]	(115.0668-(285.7738)*1/Age+(522.7657)*1/(Age*Age))	(49083.49-(408.4974)*Age+(1.017731)*Age^2-(0.002459359)*Age^3-(20525.04)*LN(Age)+(8761.781)*SQRT(Age)+(47361.75)*1/Age-(95387.7)*1/SQRT(Age)-(10798.74)*1/(Age*Age))	(aoSBP - (115.0668-(285.7738)*1/Age+(522.7657)*1/(Age*Age))) / (49083.49-(408.4974)*Age+(1.017731)*Age^2-(0.002459359)*Age^3-(20525.04)*LN(Age)+(8761.781)*SQRT(Age)+(47361.75)*1/Age-(95387.7)*1/SQRT(Age)-(10798.74)*1/(Age*Age))
	aoDBP [mmHg]	(55.82118+(0.6991374)*Age-(0.006285929)*Age^2)	(53260.34-(422.6781)*Age+(1.010914)*Age^2-(0.002354542)*Age^3-(21997.72)*LN(Age)+(9237.805)*SQRT(Age)+(52004.96)*1/Age-(103610.2)*1/SQRT(Age)-(12102.91)*1/(Age*Age))	(aoDBP - (55.82118+(0.6991374)*Age-(0.006285929)*Age^2)) / (53260.34-(422.6781)*Age+(1.010914)*Age^2-(0.002354542)*Age^3-(21997.72)*LN(Age)+(9237.805)*SQRT(Age)+(52004.96)*1/Age-(103610.2)*1/SQRT(Age)-(12102.91)*1/(Age*Age))
	baSBP [mmHg]	(123.5262+(1865.54)*1/(Age*Age)-(1560.972)*LN(Age)/(Age*Age))	(-54444.7+(229.7079)*Age-(0.3258784)*Age^2+(0.000377992)*Age^3+(18963.63)*LN(Age)-(6346.49)*SQRT(Age)-(70871.92)*1/Age+(111966.6)*1/SQRT(Age)+(27110.68)*1/(Age*Age))	(baSBP - (123.5262+(1865.54)*1/(Age*Age)-(1560.972)*LN(Age)/(Age*Age))) / (-54444.7+(229.7079)*Age-(0.3258784)*Age^2+(0.000377992)*Age^3+(18963.63)*LN(Age)-(6346.49)*SQRT(Age)-(70871.92)*1/Age+(111966.6)*1/SQRT(Age)+(27110.68)*1/(Age*Age))
	baDBP [mmHg]	(54.06157+(0.7320877)*Age-(0.006639445)*Age^2)	(42106.55-(268.5158)*Age+(0.5607761)*Age^2-(0.00114166)*Age^3-(16279.31)*LN(Age)+(6315.024)*SQRT(Age)+(45887.21)*1/Age-(83537.31)*1/SQRT(Age)-(12742.69)*1/(Age*Age))	(baDBP-(54.06157+(0.7320877)*Age-(0.006639445)*Age^2))/(42106.55-(268.5158)*Age+(0.5607761)*Age^2-(0.00114166)*Age^3-(16279.31)*LN(Age)+(6315.024)*SQRT(Age)+(45887.21)*1/Age-(83537.31)*1/SQRT(Age)-(12742.69)*1/(Age*Age))
	SBP, DBP: systolic and diastolic blood pressure, respectively (suffix: ao: aortic, ba: brachial artery). R: right. L: left. CCA, CFA, BA: common carotid, common femoral and brachial artery, respectively. DD: diastolic diameter. IMT: intima-media thickness. EM: elastic modulus. cfPWV, crPWV: carotid-femoral and carotid-radial pulse wave velocity. PWV Ratio: cfPWV/crPWv ratio. Units: Age [years]

## Sheet: Table_S3 
		Table S3. Cardiovascular z-scores obtained for subjects evaluated by mono-segmental bioelectrical impedance analysis (OMRON HBF-514C device)
			All (n=538)				Male (n=286)				Female (n=252)
			MV	SD	Min	Max	MV	SD	Min	Max	MV	SD	Min	Max
		z-L-CCA DD [SD]	0.318588	1.03938	-2.90936	5.77292	0.6731	1.02407	-1.69476	5.77292	-0.108304	0.887649	-2.90936	2.75329
		z-L-CCA EM [SD]	0.162979	1.02312	-2.88335	6.03126	0.370491	1.07222	-2.88335	6.03126	-0.0860361	0.901916	-2.26519	3.32059
		z-L-CCA Beta [SD]	0.104549	0.931511	-2.43235	4.52896	0.263313	0.973403	-2.43235	4.52896	-0.0859672	0.841839	-2.19091	2.84592
		z-L-CCA IMT [SD]	0.269056	1.03039	-5.16683	6.63265	0.410766	1.10785	-5.16683	6.63265	0.0976982	0.901051	-2.6257	4.68778
		z-R-CCA DD [SD]	0.141447	1.07742	-3.40216	5.21366	0.462863	1.06222	-2.2617	5.21366	-0.243986	0.964961	-3.40216	3.63834
		z-R-CCA EM [SD]	0.0956137	1.11572	-1.77431	4.92394	0.282019	1.17116	-1.41825	4.92394	-0.195261	0.958997	-1.77431	2.57019
		z-R-CCA Beta [SD]	-0.0270187	1.07955	-1.97608	4.82407	0.124056	1.12883	-1.69487	4.82407	-0.262761	0.956912	-1.97608	2.2168
		z-R-CCA IMT [SD]	0.329451	1.19869	-2.66832	11.1958	0.51845	1.27904	-2.66832	11.1958	0.100912	1.05174	-2.17954	9.14928
		z-L-FCA DD [SD]	0.0830162	0.961701	-2.31557	2.93321	0.60245	0.81337	-1.31591	2.93321	-0.627386	0.642172	-2.31557	1.02385
		z-L-CFA EM [SD]	0.272334	1.01426	-1.34728	5.36434	0.373446	1.04636	-1.34728	5.36434	0.132629	0.954546	-1.28215	4.53937
		z-L-CFA Beta [SD]	0.205626	0.966553	-1.42555	4.77884	0.257548	0.958674	-1.42555	4.05466	0.133886	0.97646	-1.31476	4.77884
		z-R-CFA DD [SD]	0.107843	1.0017	-2.40203	4.25993	0.633174	0.890611	-1.62252	4.25993	-0.612057	0.629612	-2.40203	0.838791
		z-R-CFA EM [SD]	0.258752	1.12086	-1.92574	4.3922	0.381528	1.22332	-1.92574	4.3922	0.0905026	0.941588	-1.92574	2.76675
		z-R-CFA Beta [SD]	0.254541	0.985802	-1.45191	4.72691	0.320672	1.08907	-1.45191	4.72691	0.162266	0.815497	-1.41125	2.52906
		z-L-BA DD [SD]	0.108947	0.949005	-2.41918	2.53505	0.506166	0.812468	-1.33948	2.53505	-0.702515	0.64312	-2.41918	1.34381
		z-L-BA EM [SD]	0.089505	1.25068	-1.93127	7.27137	0.265938	1.31577	-1.93127	7.27137	-0.376783	0.920412	-1.34528	3.44398
		z-L-BA Beta [SD]	-0.0275602	1.13492	-3.19119	5.59578	0.103304	1.18015	-3.19119	5.59578	-0.376531	0.929755	-1.41943	2.94301
		z-cfPWV [SD]	0.144962	1.05356	-5.58889	7.13305	0.242975	1.12028	-5.58889	7.13305	0.028146	0.957258	-2.35409	4.54363
		z-crPWV [SD]	0.123807	1.05862	-2.58115	4.66947	0.127213	1.07937	-2.20874	4.66947	0.119667	1.03567	-2.58115	4.61071
		z-PWV Ratio [SD]	0.141708	1.22498	-2.69096	4.87508	0.162138	1.2462	-2.60368	4.87508	0.116799	1.20146	-2.69096	3.97667
		z-aoSBP [SD]	0.210363	1.04602	-3.96999	5.28317	0.517588	1.05278	-3.96999	5.28317	-0.155799	0.91333	-2.12323	2.79988
		z-aoDBP [SD]	0.00424968	1.02094	-2.78803	4.85234	-0.00544531	1.1163	-2.78803	4.85234	0.0158045	0.896264	-2.07061	2.77238
		z-baSBP [SD]	0.417233	1.13738	-1.99543	6.38028	0.606499	1.13885	-1.78563	6.38028	-0.000458301	1.02513	-1.99543	3.00281
		z-baDBP [SD]	0.41045	1.12159	-2.34646	4.16289	0.512047	1.07402	-2.34646	4.16289	0.186238	1.19934	-2.18121	3.52653
		MV: mean value. SD: standard deviation. Min.,Max.: minimun and maximun values. z: z-score. R: right. L: left. SBP, DBP: systolic and diastolic pressure, respectively (suffix: ao: aortic, ba: brachial artery). CCA, CFA, BA: common carotid, common femoral and brachial artery, respectively. DD: diastolic diameter. IMT: intima-media thickness. EM: elastic modulus. cfPWV, crPWV: carotid-femoral and ca…

## Sheet: Table_S4
	Table S4. Association between cardiovascular risk factors, anthropometric and body composition indices, and cardiovascular z- scores in a group of subjects evaluated by mono-segmental bioelectrical impedance analysis (OMRON HBF-514C device)
					Arterial diameters					Arterial IMT		Local stiffness										Regional stiffness			Aortic & brachial pressure
					CCA		CFA		BA			CCA				CFA				BA
					z-L-CCA DD [SD]	z-R-CCA DD [SD]	z-L-FCA DD [SD]	z-R-CFA DD [SD]	z-L-BA DD [SD]	z-L-CCA IMT [SD]	z-R-CCA IMT [SD]	z-L-CCA EM [SD]	z-L-CCA Beta [SD]	z-R-CCA EM [SD]	z-R-CCA Beta [SD]	z-L-CFA EM [SD]	z-L-CFA Beta [SD]	z-R-CFA EM [SD]	z-R-CFA Beta [SD]	z-L-BA EM [SD]	z-L-BA Beta [SD]	z-cfPWV [SD]	z-crPWV [SD]	z-PWV Ratio [SD]	z-aoSBP [SD]	z-aoDBP [SD]	z-baSBP [SD]	z-baDBP [SD]
	Cardiovascular risk factors
	Age [years]	r			-0.0207093	0.0153859	0.00456425	0.133885	0.154859	0.0668482	-0.00790277	0.137499	0.200342	-0.0573276	0.0207142	0.0606607	0.141429	0.302	0.35	-0.100971	-0.0718193	0.162215	-0.245	0.224	0.117556	-0.111187	-0.0206566	-0.123755
		p			0.847249	0.886206	0.96614	0.210987	0.147327	0.533662	0.941407	0.198815	0.0597768	0.593604	0.847213	0.572276	0.186156	0.00403025	0.000765404	0.349249	0.506082	0.128818	0.0209074	0.0350392	0.272576	0.299585	0.847633	0.247908
			Boot(Bca) C.I. 95%	L.L.	-0.22696	-0.146941	-0.193527	-0.0836203	-0.0185773	-0.133002	-0.141429	-0.0215107	0.0316883	-0.219512	-0.150602	-0.105285	-0.0417042	0.130095	0.168283	-0.278067	-0.257659	-0.0465089	-0.451342	0.0218514	-0.0684373	-0.295475	-0.204465	-0.329422
				U.L.	0.194027	0.187469	0.217482	0.347564	0.340952	0.236436	0.192168	0.335763	0.386996	0.0994893	0.204289	0.227258	0.312636	0.467403	0.4974	0.0616461	0.104167	0.385917	-0.000812764	0.428388	0.324258	0.0883522	0.197941	0.0887673
	Sex [1:Female, 0:Male]	r			-0.473	-0.423	-0.593	-0.566	-0.658	-0.150692	-0.159186	-0.217	-0.202293	-0.16891	-0.143887	-0.221	-0.214	-0.206869	-0.188798	-0.262	-0.246	0.0115865	0.0626178	-0.0343484	-0.20587	-0.0842571	-0.174487	-0.0709605
		p			2.91564e-06	3.57331e-05	9.37399e-10	7.51884e-09	2.34069e-12	0.15866	0.136212	0.0407046	0.0572812	0.113567	0.178545	0.0378121	0.0438002	0.0517625	0.0764099	0.0136363	0.0210834	0.914182	0.559922	0.749305	0.0529278	0.43243	0.101963	0.508734
			Boot(Bca) C.I. 95%	L.L.	-0.614386	-0.561598	-0.693938	-0.675203	-0.755344	-0.303019	-0.302444	-0.367711	-0.373283	-0.321294	-0.30844	-0.371426	-0.364622	-0.356195	-0.333376	-0.412537	-0.417409	-0.202298	-0.17212	-0.224766	-0.395936	-0.274576	-0.362668	-0.276904
				U.L.	-0.303908	-0.256663	-0.4817	-0.440551	-0.550962	0.0202974	0.0111625	-0.0551301	0.00080944	0.000335659	0.0501675	-0.0551977	-0.046658	-0.0417072	-0.0249032	-0.111897	-0.0561452	0.24372	0.256874	0.172731	-0.0245379	0.096345	0.0158152	0.131731
	HBP [1:Yes. 0:No]	r			0.178918	0.157961	0.129644	0.221	0.266	0.152651	0.129854	0.252	0.195268	0.214	0.180032	0.263	0.246	0.318	0.269	0.107382	0.0695317	0.335	0.0954859	0.206736	0.319	0.219	0.243	0.213
		p			0.0934219	0.139292	0.225939	0.0375049	0.0117959	0.153254	0.225182	0.017407	0.0666824	0.0435852	0.0913659	0.0129217	0.0198934	0.00241854	0.0107541	0.319341	0.519758	0.00135164	0.373405	0.0519166	0.00228793	0.0394379	0.0219119	0.0453347
			Boot(Bca) C.I. 95%	L.L.	-0.0432212	-0.0614953	-0.0831736	0.0253096	0.0604931	-0.075119	-0.135167	0.0348355	-0.0362555	-0.0286873	-0.0621624	0.0346499	0.00873209	0.115915	0.0517182	-0.138199	-0.166429	0.144069	-0.100607	-0.0061762	0.134503	0.0133893	0.0163389	0.0148423
				U.L.	0.376401	0.36496	0.333957	0.425241	0.462674	0.35302	0.30306	0.434509	0.388256	0.397669	0.362795	0.45217	0.442975	0.49602	0.446343	0.306221	0.277109	0.490481	0.293884	0.397407	0.480383	0.419038	0.423312	0.405663
	Dyslipidemia [1:Yes.0:No]	r			0.0936789	0.144992	0.0824266	0.116252	0.0831267	-0.000856496	0.187185	0.228	0.225	0.173231	0.191609	0.200485	0.203929	0.167673	0.171488	0.112256	0.104779	0.126462	-0.209	0.199032	0.0676241	0.00653782	-0.0167548	-0.0278807
		p			0.382557	0.175198	0.442531	0.277965	0.438652	0.993644	0.0790032	0.031694	0.0338351	0.104492	0.072052	0.0595909	0.055255	0.116274	0.108081	0.297741	0.331281	0.237632	0.0496417	0.0615013	0.528912	0.951513	0.876158	0.795359
			Boot(Bca) C.I. 95%	L.L.	-0.147615	-0.0978589	-0.139544	-0.102089	-0.138409	-0.18605	-0.0587842	0.00939786	0.00120311	-0.0756063	-0.0513955	-0.0530489	-0.0357114	-0.0525803	-0.055114	-0.137365	-0.143784	-0.114401	-0.381037	-0.0230788	-0.163867	-0.223792	-0.262477	-0.242284
				U.L.	0.30138	0.359445	0.292074	0.316324	0.283675	0.218269	0.34636	0.411737	0.414759	0.363126	0.390478	0.388136	0.397868	0.367334	0.370456	0.30307	0.294644	0.308457	-0.0254685	0.376943	0.26379	0.230828	0.19281	0.194975
	Obesity [1:Yes, 0:No]	r			0.37	0.353	0.302	0.296	0.496	0.106456	0.192286	0.495	0.425	0.551	0.488	0.315	0.259	0.484	0.422	0.387	0.363	0.275	0.162495	0.135378	0.284	0.301	0.249	0.226
		p			0.000353889	0.000684228	0.00408217	0.00478215	7.61517e-07	0.320742	0.0710333	8.29789e-07	3.30611e-05	2.27703e-08	1.21705e-06	0.00260735	0.0140772	1.51465e-06	3.73753e-05	0.000195392	0.000513234	0.0090482	0.128151	0.205896	0.0069242	0.00412135	0.0187126	0.0330494
			Boot(Bca) C.I. 95%	L.L.	0.164612	0.131622	0.07051	0.0509766	0.317498	-0.0867898	-0.0423783	0.324766	0.228552	0.386274	0.307515	0.087525	0.0212674	0.299763	0.235846	0.186108	0.153046	0.0747424	-0.0166803	-0.089558	0.0847428	0.0924056	0.0334376	0.0501515
				U.L.	0.536405	0.543351	0.508427	0.513827	0.661324	0.324431	0.372529	0.62061	0.583327	0.666645	0.637165	0.501565	0.463482	0.631834	0.584062	0.565776	0.556831	0.456086	0.354057	0.350071	0.445805	0.467223	0.419758	0.389435
	Diabetes [1:Yes.0:No]	r			0.384	0.385	0.0524878	0.155848	0.203879	0.238	0.402	0.263	0.226	0.33	0.278	0.154669	0.106003	0.0653671	0.0224511	0.223	0.204112	0.292	0.00653931	0.248	0.193161	0.196955	0.190239	0.139275
		p			0.000201771	0.000197564	0.625192	0.144727	0.0553169	0.0246291	9.39638e-05	0.0128618	0.0331704	0.00161459	0.00836261	0.147829	0.322817	0.542785	0.834576	0.0370047	0.0564564	0.0055647	0.951502	0.0189387	0.0697336	0.0643178	0.0741494	0.19302
			Boot(Bca) C.I. 95%	L.L.	0.102	0.113	-0.132	0.011	-0.018	0.027	-0.023	0.016	0.074	-0.026	-0.001	-0.115	-0.105	-0.108	-0.149	0.01	0.006	-0.068	-0.09	-0.108	-0.211	-0.106	-0.21	-0.176
				U.L.	0.587	0.576	0.249	0.31	0.388	0.468	0.704	0.529	0.407	0.607	0.538	0.425	0.317	0.24	0.204	0.482	0.422	0.599	0.115	0.557	0.554	0.447	0.568	0.409
	Family History CVD [1:yes; 0:No]	r			0.0197156	0.00335216	-0.0258514	0.0227465	-0.0665358	0.0575159	0.175104	0.138198	0.121961	0.18368	0.175967	0.161667	0.158817	0.190517	0.189134	0.0290015	0.00395189	0.0242103	0.0617494	-0.0392701	0.100122	0.158328	0.0569865	0.112944
		p			0.854496	0.975128	0.809962	0.832432	0.53558	0.592389	0.10074	0.196517	0.254882	0.0848839	0.0990459	0.130133	0.137134	0.0737209	0.0758774	0.788526	0.97085	0.821821	0.565388	0.71483	0.350537	0.138364	0.595807	0.291965
			Boot(Bca) C.I. 95%	L.L.	-0.219413	-0.210275	-0.239291	-0.155702	-0.268355	-0.129197	0.00896491	-0.164025	-0.213792	-0.0603927	-0.099428	-0.131544	-0.146168	-0.109387	-0.11563	-0.257229	-0.268503	-0.134313	-0.14144	-0.19159	-0.0827607	-0.0393975	-0.159212	-0.0860209
				U.L.	0.253288	0.227601	0.19926	0.22283	0.140171	0.308693	0.45618	0.406652	0.396617	0.43216	0.422997	0.419391	0.416756	0.452238	0.455813	0.329818	0.308437	0.239546	0.299412	0.128586	0.313039	0.372569	0.303268	0.304884
	Anthropometric Indices
	BH (OM) [m]	r			0.403	0.452	0.651	0.594	0.543	0.0622777	0.20361	0.158796	0.111333	0.174727	0.119555	0.368	0.335	0.263	0.227	0.347	0.328	-0.00978878	-0.170333	0.10343	0.146802	0.128091	0.181638	0.0553908
		p			9.21485e-05	8.72113e-06	5.20815e-12	8.66485e-10	3.72927e-08	0.56206	0.055646	0.137187	0.298947	0.101487	0.264447	0.000394157	0.00134551	0.0127771	0.0327671	0.000918364	0.00181162	0.927458	0.110515	0.334767	0.169815	0.231596	0.0884654	0.606159
			Boot(Bca) C.I. 95%	L.L.	0.199505	0.267242	0.528028	0.449063	0.38297	-0.150561	0.0609978	-0.0563876	-0.0966261	-0.03124	-0.0778095	0.20805	0.180311	0.0824081	0.0539229	0.171245	0.129648	-0.209174	-0.329903	-0.121404	-0.0165704	-0.0505803	-0.00541835	-0.118683
				U.L.	0.575888	0.614542	0.754861	0.710832	0.684526	0.286867	0.37187	0.332758	0.306552	0.374747	0.325485	0.496242	0.467136	0.428131	0.386237	0.47807	0.469484	0.16138	-0.000471053	0.307128	0.302556	0.296777	0.351173	0.223059
	BW (OM) [Kg]	r			0.513	0.528	0.642	0.643	0.704	0.182819	0.249	0.477	0.386	0.46	0.363	0.462	0.391	0.484	0.399	0.461	0.415	0.148902	-0.0340107	0.14256	0.356	0.35	0.353	0.277
		p			2.69795e-07	1.06798e-07	1.21791e-11	1.05723e-11	1.48981e-14	0.0863789	0.0187363	2.26662e-06	0.000187519	5.62946e-06	0.000475058	5.12115e-06	0.000148961	1.57276e-06	0.000109201	6.28556e-06	5.76768e-05	0.163722	0.75169	0.182625	0.000619312	0.00077548	0.000690477	0.00849045
			Boot(Bca) C.I. 95%	L.L.	0.357549	0.356665	0.501285	0.496952	0.612103	0.00108941	0.0496513	0.258575	0.149928	0.285291	0.17443	0.23912	0.171351	0.33655	0.258518	0.259341	0.18623	-0.0451379	-0.189966	-0.0581869	0.195875	0.158856	0.184716	0.0870025
				U.L.	0.642282	0.664438	0.755693	0.765092	0.781423	0.400623	0.406694	0.633951	0.569356	0.60558	0.542091	0.623875	0.571055	0.625424	0.54912	0.614125	0.592193	0.322905	0.141292	0.319275	0.496092	0.528917	0.498685	0.454148
	BMI (OM) [Kg/m2]	r			0.441	0.408	0.419	0.467	0.596	0.21	0.193064	0.535	0.449	0.499	0.41	0.356	0.289	0.474	0.388	0.367	0.32	0.205764	0.0694223	0.117024	0.382	0.38	0.351	0.333
		p			1.55504e-05	7.10329e-05	4.40405e-05	3.91033e-06	7.09672e-10	0.0486853	0.0698762	6.71829e-08	1.03694e-05	6.25996e-07	6.52248e-05	0.000618618	0.00606283	2.67222e-06	0.000171393	0.000442404	0.00239028	0.0530535	0.517988	0.274764	0.000223557	0.000235766	0.000743897	0.00143797
			Boot(Bca) C.I. 95%	L.L.	0.251111	0.204494	0.221199	0.292564	0.470658	0.0558061	-0.0286665	0.366965	0.258972	0.34149	0.22084	0.120857	0.0599058	0.324058	0.240183	0.165691	0.0986024	0.0187462	-0.107013	-0.0762013	0.227713	0.201073	0.192007	0.141468
				U.L.	0.592315	0.583012	0.584997	0.618895	0.713264	0.383424	0.353785	0.642244	0.581724	0.6176	0.55332	0.536269	0.486992	0.613145	0.546164	0.543541	0.520035	0.361398	0.266509	0.294635	0.517859	0.534762	0.484426	0.492776
	BMR (OM) [Kcal]	r			0.562	0.556	0.695	0.674	0.73	0.19995	0.248	0.42	0.332	0.417	0.322	0.425	0.356	0.411	0.332	0.46	0.419	0.109644	-0.00706187	0.101852	0.347	0.317	0.347	0.254
		p			9.65829e-09	1.58305e-08	4.21403e-14	4.35958e-13	4.69889e-16	0.0602882	0.0191461	4.14339e-05	0.00147177	4.71261e-05	0.00207695	3.31921e-05	0.000605808	6.18335e-05	0.00149056	6.44521e-06	4.91076e-05	0.306382	0.947632	0.342236	0.00086573	0.00247985	0.000876545	0.0164626
			Boot(Bca) C.I. 95%	L.L.	0.412472	0.396723	0.57101	0.532283	0.642177	0.0251289	0.0631756	0.206034	0.0966459	0.222985	0.121282	0.204194	0.149443	0.254236	0.173976	0.284152	0.211859	-0.102026	-0.177952	-0.10827	0.174101	0.122017	0.161455	0.0573687
				U.L.	0.681547	0.682653	0.792916	0.790238	0.801368	0.393914	0.394663	0.576522	0.505007	0.571582	0.497278	0.589863	0.526437	0.560041	0.487906	0.592538	0.578223	0.302845	0.179642	0.290039	0.499263	0.4943	0.503516	0.438082
	Body Fat Mass Indices
	BFM (OM) [Kg]	r			0.251	0.26	0.25	0.283	0.343	0.0950173	0.120873	0.533	0.438	0.506	0.403	0.367	0.284	0.47	0.372	0.374	0.324	0.198007	0.048601	0.122652	0.295	0.416	0.311	0.335
		p			0.0176811	0.0139015	0.0179438	0.007308	0.000996597	0.375766	0.259178	7.6652e-08	1.79432e-05	4.1613e-07	8.86773e-05	0.000411503	0.00696407	3.45048e-06	0.000333065	0.000329003	0.00209734	0.0628792	0.651062	0.252179	0.00497634	5.0922e-05	0.00304511	0.00131292
			Boot(Bca) C.I. 95%	L.L.	0.0503832	0.0331413	0.0106372	0.0489708	0.148349	-0.0909638	-0.100475	0.289155	0.166673	0.319292	0.195535	0.0723584	0.0130357	0.289453	0.206012	0.0796279	0.0233405	0.046663	-0.148777	-0.0650486	0.106066	0.217112	0.151084	0.167083
				U.L.	0.429153	0.465423	0.44979	0.479504	0.514502	0.309897	0.297543	0.689673	0.622154	0.659872	0.581005	0.580196	0.517629	0.646095	0.555039	0.607015	0.573322	0.327807	0.243562	0.282234	0.447248	0.581207	0.467996	0.489297
	PBF (OM) [%]	r			-0.152969	-0.143025	-0.258	-0.202039	-0.187336	-0.0348863	-0.0607568	0.268	0.221	0.262	0.209	0.0723715	0.0257248	0.211	0.158781	0.0583946	0.0305355	0.131014	0.0691154	0.0479524	0.0740608	0.247	0.105921	0.219
		p			0.152388	0.181189	0.0147777	0.057601	0.0787577	0.745512	0.571667	0.0112495	0.0373263	0.0130174	0.0497133	0.500321	0.810876	0.0467333	0.137223	0.588908	0.777623	0.22103	0.519844	0.655421	0.490346	0.0195739	0.323194	0.0393692
			Boot(Bca) C.I. 95%	L.L.	-0.33767	-0.357298	-0.444998	-0.384904	-0.364099	-0.198587	-0.238135	0.0632992	0.00266332	0.0856907	0.025849	-0.139349	-0.172325	0.0335308	-0.0157168	-0.178143	-0.193073	-0.0382052	-0.145267	-0.116413	-0.125504	0.049215	-0.066369	0.0250093
				U.L.	0.0424483	0.065019	-0.0649183	-0.00131437	0.0345474	0.149051	0.102977	0.418666	0.389895	0.41262	0.383264	0.249967	0.20857	0.379564	0.337509	0.270483	0.245086	0.31166	0.278131	0.21558	0.26983	0.420334	0.280985	0.395617
	FMI (OM) [Kg/m2]	r			0.118742	0.100706	0.0240663	0.0832419	0.159022	0.0654705	0.0447737	0.463	0.387	0.435	0.355	0.225	0.15942	0.379	0.298	0.228	0.186073	0.190317	0.088513	0.0847653	0.236	0.36	0.241	0.306
		p			0.267733	0.347724	0.822863	0.438016	0.136622	0.542146	0.676947	5.01976e-06	0.000176276	2.02529e-05	0.000638785	0.03371	0.13563	0.00025242	0.00461381	0.0323797	0.0826065	0.0740293	0.409459	0.429649	0.0257333	0.000530987	0.0229077	0.00351793
			Boot(Bca) C.I. 95%	L.L.	-0.103431	-0.131944	-0.213471	-0.151561	-0.0549832	-0.0988297	-0.155688	0.254499	0.166137	0.252184	0.1551	-0.0251535	-0.0782506	0.190068	0.124329	-0.038927	-0.0795651	0.0335915	-0.118633	-0.0818443	0.0513704	0.167509	0.0762897	0.13631
				U.L.	0.340079	0.324356	0.247322	0.298014	0.388593	0.240761	0.206964	0.601538	0.552781	0.574805	0.51925	0.440446	0.385775	0.543676	0.48674	0.461691	0.429596	0.334207	0.298211	0.239602	0.399359	0.524064	0.400826	0.467084
	VFL (OM) [Range: 1-30]	r			0.413	0.395	0.481	0.474	0.59	0.27	0.175321	0.523	0.471	0.474	0.429	0.352	0.307	0.459	0.406	0.353	0.328	0.150404	0.0596175	0.059004	0.341	0.282	0.303	0.243
		p			5.74531e-05	0.00012532	1.80085e-06	2.63861e-06	1.13724e-09	0.01044	0.100311	1.48302e-07	3.10826e-06	2.72044e-06	2.72872e-05	0.000721744	0.00345332	6.19097e-06	7.96931e-05	0.000735768	0.00183607	0.159468	0.578913	0.582832	0.00108827	0.00749492	0.00388703	0.0218758
			Boot(Bca) C.I. 95%	L.L.	0.205695	0.185417	0.328372	0.342355	0.440483	0.120511	-0.0162905	0.350666	0.271012	0.316753	0.24065	0.123778	0.0760818	0.281531	0.233291	0.146657	0.102591	-0.0317989	-0.119278	-0.0999684	0.182238	0.0814753	0.139628	0.0641477
				U.L.	0.565652	0.569138	0.616591	0.597325	0.71148	0.409132	0.333143	0.636547	0.596752	0.595889	0.568561	0.529804	0.496817	0.612163	0.569271	0.534532	0.527446	0.30906	0.261703	0.216077	0.480898	0.452511	0.454087	0.415568
	Body Fat-Free Mass Indices
	FFM (OM) [Kg]	r			0.541	0.556	0.72	0.7	0.743	0.189074	0.263	0.302	0.24	0.297	0.231	0.393	0.351	0.354	0.302	0.388	0.358	0.0728845	-0.0797448	0.114783	0.294	0.204633	0.28	0.158297
		p			4.27608e-08	1.60035e-08	1.90657e-15	2.24232e-14	7.9118e-17	0.0759718	0.0127946	0.00402415	0.0236665	0.00476084	0.029558	0.000138649	0.000758443	0.000677635	0.00408489	0.000191039	0.000609859	0.497281	0.457567	0.284126	0.00517304	0.0544021	0.00797034	0.138442
			Boot(Bca) C.I. 95%	L.L.	0.390353	0.404404	0.608305	0.563119	0.651237	0.0152646	0.0921993	0.125208	0.0476151	0.12109	0.0492353	0.223924	0.19494	0.195564	0.149162	0.255497	0.201401	-0.147217	-0.246496	-0.0919031	0.104601	0.0183813	0.0853416	-0.0456382
				U.L.	0.668771	0.674042	0.806879	0.804092	0.811495	0.389158	0.402808	0.452349	0.40768	0.452477	0.39772	0.531676	0.487226	0.492887	0.436341	0.506202	0.481722	0.270641	0.103527	0.299143	0.456768	0.37964	0.446566	0.355022
	PFFM (OM) [%]	r			0.152969	0.143025	0.258	0.202039	0.187336	0.0348863	0.0607568	-0.268	-0.221	-0.262	-0.209	-0.0723715	-0.0257248	-0.211	-0.158781	-0.0583946	-0.0305355	-0.131014	-0.0691154	-0.0479524	-0.0740608	-0.247	-0.105921	-0.219
		p			0.152388	0.181189	0.0147777	0.057601	0.0787577	0.745512	0.571667	0.0112495	0.0373263	0.0130174	0.0497133	0.500321	0.810876	0.0467333	0.137223	0.588908	0.777623	0.22103	0.519844	0.655421	0.490346	0.0195739	0.323194	0.0393692
			Boot(Bca) C.I. 95%	L.L.	-0.0424483	-0.065019	0.0649183	0.00131437	-0.0345474	-0.149051	-0.102977	-0.418666	-0.389895	-0.41262	-0.383264	-0.249967	-0.20857	-0.379564	-0.337509	-0.270483	-0.245086	-0.31166	-0.278131	-0.21558	-0.26983	-0.420334	-0.280985	-0.395617
				U.L.	0.33767	0.357298	0.444998	0.384904	0.364099	0.198587	0.238135	-0.0632992	-0.00266332	-0.0856907	-0.025849	0.139349	0.172325	-0.0335308	0.0157168	0.178143	0.193073	0.0382052	0.145267	0.116413	0.125504	-0.049215	0.066369	-0.0250093
	FFMI (OM) [Kg/m2]	r			0.565	0.532	0.628	0.642	0.768	0.258	0.252	0.353	0.298	0.327	0.272	0.321	0.286	0.347	0.298	0.338	0.309	0.117223	0.013388	0.091668	0.346	0.217	0.292	0.196157
		p			7.77005e-09	8.29267e-08	4.39065e-11	1.19895e-11	1.6002e-18	0.0145804	0.017063	0.000678965	0.00452122	0.00173906	0.0100116	0.00213165	0.00661778	0.000865888	0.00459417	0.00128467	0.00337026	0.273943	0.900902	0.3929	0.000904934	0.0408165	0.0054146	0.0654282
			Boot(Bca) C.I. 95%	L.L.	0.427249	0.379721	0.493574	0.499642	0.692383	0.118328	0.0578517	0.19122	0.113079	0.17159	0.0949773	0.144809	0.120235	0.200045	0.151606	0.210087	0.167314	-0.122334	-0.167986	-0.119519	0.143503	0.0231678	0.0954503	-0.0196646
				U.L.	0.678193	0.650448	0.738934	0.753794	0.833573	0.404458	0.390289	0.50374	0.44448	0.452844	0.406093	0.482962	0.434146	0.476719	0.430656	0.487172	0.460771	0.323226	0.222063	0.291842	0.516012	0.405879	0.458014	0.404466
	PMM (OM) [%]	r			0.224	0.196891	0.303	0.23	0.235	0.040735	0.0697034	-0.195422	-0.158324	-0.142939	-0.11043	-0.0648911	-0.0446623	-0.189698	-0.161351	0.00959489	0.0235812	-0.135357	-0.0302698	-0.0641623	-0.0332799	-0.18173	-0.0299149	-0.143894
		p			0.0352212	0.0644068	0.00389256	0.0300769	0.0263201	0.704675	0.51629	0.0664637	0.138373	0.181454	0.302906	0.545734	0.677707	0.074992	0.130895	0.929302	0.827368	0.205966	0.778256	0.550264	0.756858	0.0883015	0.78079	0.178523
			Boot(Bca) C.I. 95%	L.L.	0.0389392	0.00140852	0.116758	0.0369273	0.0216824	-0.127439	-0.103638	-0.349136	-0.342751	-0.305768	-0.28462	-0.226256	-0.212003	-0.344819	-0.322981	-0.183798	-0.177512	-0.325587	-0.254418	-0.246297	-0.240907	-0.372636	-0.221931	-0.342657
				U.L.	0.396331	0.375384	0.478771	0.413106	0.410342	0.183574	0.223296	-0.00603244	0.0520851	0.0418001	0.0654349	0.126998	0.139374	0.000825568	0.0115243	0.239104	0.253393	0.0401563	0.197941	0.112925	0.179778	0.02916	0.151	0.0560677
	z: z-score. r: Pearson coefficent. Boot(BCa) C.I.95%: Bootstrap-derived 95% confidence Intervals, applying bias-corrected and accelerated (BCa) methods for computing the inferior and upper confidence interval limits (I.L and U.L., respectively). HBP: high blood pressure. BW and BH: body weight and height. BMI: body mass index. OM: Omron bioelectrical impedance device. PBF: body fat percentage. PM…

## Sheet: Table_S5
	Table S5. Characteristics of subjects evaluated by bioelectrical impedance analysis (InBody-120 device)
		All (n=110
						Male (n=79)				Female (n=31)
		MV	SD	Min	Max	MV	SD	Min	Max	MV	SD	Min	Max
	Demographic, anthropometric, and cardiovascular risk factors
	Age (years)	46.85	16.52	7.3	75	50.13	14.66	7.3	75	38.51	18.25	10	75
	Currents moker (%)	8				9				4
	Hypertension (%)	25				30				9
	Dyslipidemia (%)	28				29				26
	Diabetes (%)	3				4				0
	Obesity (%)	25				29				13
	History of CVD (%)	5				7				0
	Family History CVD (%)	12				12				13
	Anti-hypertensive (%)	27				32				13
	Anti-HLD drug (%)	24				27				13
	Anti-diabetic drug (%)	6				7				4
	Anthropometric Indices
	BH (IB) (m)	171.77	11	121	190	175.89	9.05	121	190	161.2	8.27	130	176
	BW (IB) (kg)	79.97	17.83	28.1	121.4	86.18	15.08	28.1	121.4	64.14	14.26	32.7	107.1
	BMI (IB) (kg/m2)	26.88	4.44	17.1	44.6	27.74	3.91	17.5	36	24.69	5	17.1	44.6
	BMR (IB) (Kcal)	1630	279	820	2217	1757	207	820	2217	1307	143	856	1563
	Body FatMass Indices
	BFM (IB) (kg)	21.66	8.84	6	56	21.91	8.45	6	40.8	21.03	9.88	7.2	56
	Right Arm BFM (kg)	1.43	0.9	0.1	6.3	1.38	0.81	0.1	3.6	1.55	1.12	0.4	6.3
	Left Arm BFM (kg)	1.45	0.92	0.1	6.4	1.4	0.83	0.1	3.6	1.55	1.13	0.4	6.4
	Trunk BFM (kg)	11.68	4.91	2.2	24.9	12.1	4.87	2.2	22.5	10.63	4.92	2.8	24.9
	Right Leg BFM (kg)	2.94	1.08	1.2	8.3	2.88	0.96	1.2	5.4	3.08	1.35	1.3	8.3
	Left Leg BFM (kg)	2.92	1.07	1.2	8.3	2.85	0.94	1.2	5.3	3.08	1.35	1.3	8.3
	PBF (IB) (%)	26.68	7.85	9.5	52.2	24.83	6.84	9.5	37.2	31.41	8.39	15.9	52.2
	Right Arm PBF (%)	1.75	0.91	0.16	5.88	1.55	0.74	0.16	3.13	2.38	1.1	0.85	5.88
	Left Arm PBF (%)	1.77	0.91	0.16	5.98	1.58	0.75	0.16	3.13	2.37	1.12	0.85	5.98
	Trunk PBF (%)	14.45	4.22	3.46	24.05	13.79	3.97	3.46	20.52	16.59	4.36	8.02	24.05
	Right Leg PBF (%)	3.64	1.07	1.88	7.75	3.32	0.81	1.88	5.18	4.71	1.14	2.73	7.75
	Left Leg PBF (%)	3.62	1.07	1.88	7.75	3.28	0.79	1.88	5.06	4.7	1.14	2.73	7.75
	FMI (IB) (kg/m2)	7.36	3.12	1.89	23.31	7.08	2.71	1.89	12.95	8.08	3.93	2.71	23.31
	Right Arm FMI (kg/m2)	0.5	0.34	0.03	2.62	0.45	0.26	0.03	1.1	0.66	0.51	0.18	2.62
	Left Arm FMI (g/m2)	0.51	0.35	0.03	2.66	0.46	0.27	0.03	1.1	0.66	0.51	0.18	2.66
	Trunk-FMI (kg/m2)	3.95	1.66	0.69	10.36	3.9	1.57	0.69	7.11	4.07	1.91	1.05	10.36
	Right Leg FMI (g/m2)	1.02	0.41	0.38	3.45	0.94	0.31	0.38	1.65	1.25	0.59	0.58	3.45
	Left Leg FMI (kg/m2)	1.01	0.41	0.38	3.45	0.93	0.3	0.38	1.62	1.25	0.59	0.58	3.45
	Body Fat-Free Mass Indices
	FFM (IB) (g)	58.39	12.92	20.88	85.59	64.26	9.62	20.88	85.59	43.42	6.63	22.57	55.28
	Right Arm FFM (kg)	3.41	1	0.81	5.51	3.88	0.72	0.81	5.51	2.23	0.47	0.9	3
	Left Arm FFM (kg)	3.38	0.97	0.81	5.71	3.83	0.7	0.81	5.71	2.22	0.47	0.9	3.1
	Trunk FFM (kg)	26.54	5.9	8.4	39.3	29.25	4.29	8.4	39.3	19.61	3.09	9.8	24.8
	Right Leg FFM (kg)	8.71	2.06	2.3	13.21	9.62	1.58	2.3	13.21	6.41	1.11	2.91	8.31
	Left Leg FFM (kg)	8.67	2.01	2.3	12.4	9.55	1.54	2.3	12.4	6.42	1.09	2.8	8.21
	FFMI (IB) (kg/m2)	19.51	2.62	13.36	24.96	20.65	1.95	14.26	24.96	16.61	1.72	13.36	21.28
	Right Arm FFMI (kg/m2)	1.17	0.23	0.55	1.75	1.26	0.19	0.55	1.75	0.89	0.13	0.68	1.21
	Left Arm FFMI (kg/m2)	1.16	0.22	0.55	1.64	1.24	0.18	0.55	1.64	0.89	0.13	0.68	1.17
	Trunk FFMI (kg/m2)	9.07	1.19	5.74	11.94	9.47	0.99	5.74	11.94	7.75	0.77	6.54	9.61
	Right Leg FFMI (kg/m2)	2.96	0.38	1.57	3.74	3.09	0.3	1.57	3.74	2.52	0.24	2.15	3.05
	Left Leg FFMI (kg/m2)	2.94	0.36	1.57	3.53	3.07	0.29	1.57	3.53	2.52	0.23	2.19	3.04
	Right Arm PFFM (%)	98.25	0.91	94.12	99.84	98.45	0.74	96.87	99.84	97.62	1.1	94.12	99.15
	Left Arm PFFM (%)	98.23	0.91	94.02	99.84	98.42	0.75	96.87	99.84	97.63	1.12	94.02	99.15
	Trunk PFFM (%)	85.55	4.22	75.95	96.54	86.21	3.97	79.48	96.54	83.41	4.36	75.95	91.98
	Right Leg PFFM (%)	96.36	1.07	92.25	98.12	96.68	0.81	94.82	98.12	95.29	1.14	92.25	97.27
	Left Leg PFFM (%)	96.38	1.07	92.25	98.12	96.72	0.79	94.94	98.12	95.3	1.14	92.25	97.27
	Arterial structural parameters
	L-CCA DD (mm)	7.11	0.9	5.43	10.81	7.29	0.87	5.55	10.81	6.55	0.79	5.43	8.65
	R-CCA DD (mm)	7.13	0.84	5.37	10.4	7.31	0.83	5.62	10.4	6.57	0.6	5.37	7.85
	L-CFA DD (mm)	8.28	1.38	5.21	11.86	8.71	1.22	5.51	11.86	6.93	0.94	5.21	8.91
	R-CFA DD (mm)	8.33	1.39	5.04	12.79	8.72	1.24	5.33	12.79	7.12	1.12	5.04	9.19
	BA DD (mm)	4.2	0.71	2.67	5.72	4.39	0.64	2.67	5.72	3.5	0.46	2.9	4.38
	L-CCA IMT (mm)	0.72	0.2	0.29	1.24	0.75	0.2	0.29	1.24	0.65	0.19	0.41	1.17
	R-CCA IMT (mm)	0.72	0.2	0.36	1.56	0.74	0.2	0.36	1.56	0.64	0.16	0.41	0.98
	Arterial functional parameters
	L-CCA EM (mmHg)	992	393	316	2129	1042	397	316	2129	833	345	348	1482
	L- CCA Beta	9.93	3.72	3.51	21.87	10.37	3.83	3.51	21.87	8.56	3.05	4.36	14.07
	R-CCA EM (mmHg)	943	387	279	2291	984	379	397	2291	815	390	279	1632
	R- CCA Beta	9.53	3.73	3.67	22.28	9.88	3.74	4.37	22.28	8.4	3.54	3.67	16.27
	L-CFA EM (mmHg)	1234	476	417	2494	1293	485	462	2494	1052	407	417	2103
	L- CFA Beta	12.61	4.64	4.41	27.16	13.07	4.78	4.41	27.16	11.18	3.93	5.68	19.69
	R-CFA EM (mmHg)	1215	502	416	2990	1263	516	458	2990	1066	434	416	2181
	R- CFA Beta	12.32	4.69	5.09	26.9	12.68	4.87	5.09	26.9	11.2	3.99	5.46	21.77
	BA ME (mmHg)	1471	827	346	3792	1592	833	408	3792	1025	641	346	2902
	BA Beta	14.96	8.15	3.75	40.36	16.02	8.2	4.93	40.36	11.05	6.85	3.75	30.86
	cfPWV (m/s)	8.24	1.73	4.42	15.57	8.34	1.75	4.95	15.57	7.9	1.65	4.42	10.69
	crPWV (m/s)	10.8	1.36	7.7	13.8	10.68	1.36	7.7	13.8	11.26	1.29	8.7	13
	PWV Ratio	0.77	0.18	0.37	1.42	0.79	0.19	0.37	1.42	0.7	0.11	0.48	0.96
	Arterial blood pressure
	aoSBP (mmHg)	111	11	83	131	113	10	87	131	104	10	83	120
	aoDBP (mmHg)	75	8	53	94	76	8	53	94	72	8	53	85
	baSBP (mmHg)	125	11	102	152	127	11	102	152	119	9	102	138
	baDBP (mmHg)	74	7	55	90	75	7	55	90	70	7	56	82
	MV: mean value; SD: standard deviation;Min.,Max.: minimum and maximumvalues; p25th, p50th, p75th: percentile 25, 50 and 75;CVD: cardiovascular disease; HLD: hyperlipidemia; BMI: bodymassindex; IB: InBodybioelectricalimpedancedevice; PBF: bodyfatpercentage; PFFM: fat-free masspercentage; FFM: fat-free mass; FFMI: fat-free massindex; FMI: fatmassindex; BFM: bodyfatmass; R: right. L: left; SBP, DBP:…

## Sheet: Table_S6
	Table S6. Cardiovascular z-scores obtained for subjects evaluated with multi-segmental bioelectrical impedance analysis (InBody-120 device)
	InBody subsample
		All (n=110)				Male (n=79)				Female (n=31)
		MV	SD	Min	Max	MV	SD	Min	Max	MV	SD	Min	Max
	z-L-CCA DD [SD]	0.66571	1.21191	-2.13091	5.77292	0.902889	1.16648	-1.66691	5.77292	-0.0767644	1.0601	-2.13091	2.45693
	z-L-CCA EM [SD]	0.23192	1.08704	-1.45307	4.16179	0.346425	1.12342	-1.45307	4.16179	-0.12653	0.893632	-1.24837	2.15218
	z-L-CCA Beta [SD]	0.124224	1.01826	-1.63924	4.52896	0.210121	1.06924	-1.63924	4.52896	-0.14467	0.800534	-1.18224	1.87157
	z-L-CCA IMT [SD]	0.250004	1.40305	-5.16683	4.16408	0.359544	1.49589	-5.16683	4.16408	-0.0929025	1.01351	-1.47678	2.05299
	z-R-CCA DD [SD]	0.543554	1.17064	-2.08426	5.21366	0.792055	1.15665	-1.00291	5.21366	-0.234363	0.838448	-2.08426	1.46781
	z-R-CCA EM [SD]	0.274475	1.18231	-1.59243	4.92394	0.376124	1.18683	-1.41825	4.92394	-0.0437307	1.13451	-1.59243	2.07262
	z-R-CCA Beta [SD]	0.194003	1.19466	-1.80538	4.82407	0.276041	1.21876	-1.69487	4.82407	-0.0628138	1.10157	-1.80538	2.2168
	z-R-CCA IMT [SD]	0.384062	1.31296	-1.91169	5.30493	0.513648	1.35429	-1.91169	5.30493	-0.0215957	1.10428	-1.38524	2.30434
	z-L-FCA DD [SD]	0.0694463	0.949402	-2.26076	2.93321	0.372576	0.835571	-1.31591	2.93321	-0.866302	0.613892	-2.26076	0.290203
	z-L-CFA EM [SD]	0.0539674	0.838823	-1.34728	2.33939	0.160424	0.8564	-1.34728	2.33939	-0.274659	0.700945	-1.25796	1.65822
	z-L-CFA Beta [SD]	-0.00627022	0.83114	-1.42555	3.13093	0.0828392	0.864452	-1.42555	3.13093	-0.281347	0.661621	-1.23186	1.34668
	z-R-CFA DD [SD]	0.149115	1.00553	-2.40203	3.94653	0.438242	0.897947	-1.62252	3.94653	-0.743408	0.778467	-2.40203	0.61033
	z-R-CFA EM [SD]	0.362515	1.18942	-1.4898	4.13784	0.490183	1.22495	-1.4898	4.13784	-0.0315927	0.995562	-1.3949	2.3327
	z-R-CFA Beta [SD]	0.287845	1.14512	-1.39604	4.72691	0.394074	1.19722	-1.39604	4.72691	-0.0400814	0.913116	-1.28567	2.17466
	z-L-BA DD [SD]	0.277901	0.870677	-1.42407	2.09113	0.524829	0.769198	-1.2156	2.09113	-0.644832	0.555081	-1.42407	0.307526
	z-L-BA EM [SD]	0.108798	1.20558	-2.97965	3.61089	0.261867	1.24357	-2.97965	3.61089	-0.4632	0.857085	-1.34528	2.05562
	z-L-BA Beta [SD]	0.0257201	1.15493	-3.19119	3.66087	0.15333	1.18701	-3.19119	3.66087	-0.451138	0.900848	-1.40625	2.12814
	z-cfPWV [SD]	0.0378613	1.06061	-2.03991	4.03978	0.0383807	1.08775	-2.03991	4.03978	0.0361901	0.99124	-1.70096	1.32758
	z-crPWV [SD]	0.36954	1.15118	-1.84477	4.07787	0.22949	1.14566	-1.84477	4.07787	0.903479	1.03945	-0.794736	2.61571
	z-PWV Ratio [SD]	-0.351742	1.2368	-2.69096	3.25729	-0.226173	1.31904	-2.60368	3.25729	-0.822627	0.710856	-2.69096	0.354737
	z-aoSBP [SD]	0.18143	0.97229	-2.18842	2.05557	0.361199	0.94829	-2.18842	2.05557	-0.404776	0.820932	-2.12323	1.02997
	z-aoDBP [SD]	0.187675	1.00092	-2.76221	2.61965	0.264618	1.05204	-2.76221	2.61965	-0.0632254	0.779974	-1.25058	1.31592
	z-baSBP [SD]	0.357155	0.968578	-1.78563	2.61918	0.513511	0.979277	-1.78563	2.61918	-0.168772	0.731065	-1.2677	1.37571
	z-baDBP [SD]	0.187616	0.937847	-2.34646	2.59678	0.286813	0.955728	-2.34646	2.59678	-0.146047	0.807733	-1.94409	1.09533
	MV: mean value. SD: standard deviation. Min.,Max.: minimun and maximun values. p25th, p50th, p75th: percentile 25, 50 and 75. z: z-score. R: right. L: left. SBP, DBP: systolic and diastolic pressure, respectively (suffix: ao: aortic, ba: brachial artery). CCA, CFA, BA: common carotid, common femoral and brachial artery, respectively. DD: diastolic diameter. IMT: intima-media thickness. EM: elasti…

## Sheet: Table S7
	Table S7. Agreement between bioelectrical impedance analysis-derived indices: OMRON HBF-514C device vs. InBody-120 device
	Concordace Correlation Coefficient
	Variable Y	BW (OM) [Kg]	BFM (OM [Kg]	FFM (OM) [Kg]	FMI (OM) [Kg/m2]	FFMI (OM) [Kg/m2]
	Variable X	BW (IB) [K]	BFM (IB) [Kg]	FFM (IB) [Kg]	FMI (IB) [Kg/m2]	FFMI (IB) [Kg/m2]
	CCC	0.9995	0.9336	0.9558	0.9256	0.8979
	95% C.I. CCC	0.9993 to 0.9996	0.8991 to 0.9565	0.9326 to 0.9711	0.8871 to 0.9513	0.8487 to 0.9318
	Pearson ρ (precision)	1	0.9418	0.9676	0.9373	0.9265
	95% CI	0.9999 to 1.0000	0.9107 to 0.9623	0.9496 to 0.9792	0.9034 to 0.9596	0.8874 to 0.9523
	Significance level	<0.0001	<0.0001	<0.0001	<0.0001	<0.0001
	Bias correction factor Cb (accuracy)	0.9995	0.9913	0.9878	0.9875	0.9692
	Bland-Altman analysis
	Method A	BW (OM) [Kg]	BFM (OM [Kg]	FFM (OM) [Kg]	FMI (OM) [Kg/m2]	FFMI (OM) [Kg/m2]
	Method B	BW (IB) [K]	BFM (IB) [Kg]	FFM (IB) [Kg]	FMI (IB) [Kg/m2]	FFMI (IB) [Kg/m2]
	Differences (A-B)
	Arithmetic mean (mean error)	-0.4937	1.1205	-1.7086	0.4102	-0.5653
	95% CI	-0.5279 to -0.4594	0.4660 to 1.7749	-2.3419 to -1.0752	0.1936 to 0.6268	-0.7738 to -0.3568
	P (H0: Mean=0)	<0.0001	0.001	<0.0001	0.0003	<0.0001
	Lower limit	-0.7936	-4.6804	-7.2507	-1.4854	-2.4018
	95% CI	-0.8525 to -0.7348	-5.8034 to -3.5574	-8.3377 to -6.1637	-1.8572 to -1.1136	-2.7596 to -2.0440
	Upper limit	-0.1937	6.9213	3.8335	2.3058	1.2712
	95% CI	-0.2525 to -0.1349	5.7983 to 8.0443	2.7465 to 4.9205	1.9340 to 2.6776	0.9134 to 1.6291
	Regression Equation	y=-0.2317-0.003201x	y=1.7249-0.02557x	y=-0.3373-0.02303x	y=0.7719-0.04667x	y=-2.2490+0.08545x
	Intercept
	Coefficient	-0.2317	1.7249	-0.3373	0.7719	-2.249
	SE	0.08258	0.9783	1.7707	0.3356	0.8763
	t	-2.806	1.7633	-0.1905	2.3	-2.5663
	P	0.0063	0.0817	0.8494	0.0242	0.0122
	95% CI	-0.3962 to -0.06728	-0.2222 to 3.6721	-3.8633 to 3.1887	0.1036 to 1.4402	-3.9937 to -0.5043
	Slope
	Coefficient	-0.003201	-0.02557	-0.02303	-0.04667	0.08545
	SE	0.0009892	0.03895	0.02925	0.04098	0.04417
	t	-3.2355	-0.6564	-0.7873	-1.139	1.9346
	P	0.0018	0.5135	0.4335	0.2582	0.0567
	95% CI	-0.005170 to -0.001231	-0.1031 to 0.05197	-0.08129 to 0.03522	-0.1283 to 0.03492	-0.002482 to 0.1734
	CCC: concordance correlation coefficient. CI: confidence interval. SE: standard error. IB: In-Body device. OM: Omron bioelectrical impedance device. BW: body weight. BFM: body fat mass. FFM: fat free mass. FFMI: fat free mass indice. FMI: fat mass indice.

## Sheet: Table S8
	Table S8. Association between cardiovascular risk factors and anthropometric and body composition indices, and cardiovascular z-scores in a group of subjects evaluated with multi-segmental bioelectrical impedance analysis (InBody-120 device)
					Arterial diameters					Arterial IMT		Local stiffness										Regional stiffness			Aortic & brachial pressure
					CCA		CFA		BA			CCA				CFA				BA
					z-L-CCA DD [SD]	z-R-CCA DD [SD]	z-L-FCA DD [SD]	z-R-CFA DD [SD]	z-L-BA DD [SD]	z-L-CCA IMT [SD]	z-R-CCA IMT [SD]	z-L-CCA EM [SD]	z-L-CCA Beta [SD]	z-R-CCA EM [SD]	z-R-CCA Beta [SD]	z-L-CFA EM [SD]	z-L-CFA Beta [SD]	z-R-CFA EM [SD]	z-R-CFA Beta [SD]	z-L-BA EM [SD]	z-L-BA Beta [SD]	z-cfPWV [SD]	z-crPWV [SD]	z-PWV Ratio [SD]	z-aoSBP [SD]	z-aoDBP [SD]	z-baSBP [SD]	z-baDBP [SD]
	Cardiovascular risk factors
	Age [years]	r			0.160121	0.215902	-0.0178876	0.138208	0.252	0.200923	0.227908	0.159644	0.246107	0.0446386	0.141513	0.0728235	0.157724	0.24607	0.312	-0.0641491	-0.0203306	0.018883	-0.403	0.160927	0.0817586	-0.215054	-0.0805821	-0.358
		p			0.213802	0.0919197	0.890247	0.284054	0.0484404	0.117375	0.0748212	0.215188	0.0538329	0.730468	0.272584	0.573782	0.22083	0.0538701	0.0136634	0.620359	0.875369	0.88418	0.00114656	0.211478	0.527566	0.0932338	0.533544	0.00422692
			Boot(Bca) C.I. 95%	L.L	-0.0528868	-0.00303724	-0.347183	-0.157933	0.0110273	-0.11265	-0.0747061	-0.0480979	0.0615165	-0.154887	-0.0607896	-0.197271	-0.127601	0.0353188	0.0907795	-0.28793	-0.255546	-0.239453	-0.602267	-0.0366632	-0.144152	-0.426989	-0.322011	-0.567762
				U.L	0.375151	0.429802	0.305102	0.431722	0.4828	0.487803	0.450357	0.375228	0.428452	0.237458	0.352723	0.286082	0.358517	0.457032	0.502802	0.162154	0.206993	0.256199	-0.151201	0.346825	0.310817	0.00941061	0.187759	-0.111149
	Sex [1:Female, 0:Male]	r			-0.479	-0.439	-0.576	-0.554	-0.562	-0.127483	-0.164876	-0.261	-0.252	-0.191744	-0.178521	-0.210802	-0.177253	-0.194223	-0.175221	-0.169346	-0.138249	-0.0213327	0.239111	-0.177533	-0.324	-0.0172694	-0.281	-0.118284
		p			8.0664e-05	0.000359703	9.81076e-07	3.04613e-06	2.01673e-06	0.323442	0.200334	0.0404596	0.0479939	0.135448	0.165061	0.100049	0.168134	0.130371	0.173141	0.188233	0.283911	0.869279	0.061249	0.167452	0.0102007	0.894018	0.0271929	0.35986
			Boot(Bca) C.I. 95%	L.L	-0.664259	-0.602597	-0.700401	-0.709124	-0.698741	-0.31305	-0.352448	-0.471303	-0.472841	-0.396543	-0.383468	-0.375563	-0.338422	-0.366897	-0.341417	-0.3577	-0.350908	-0.243435	-0.0122082	-0.343554	-0.514503	-0.228379	-0.462581	-0.359839
				U.L	-0.255934	-0.232945	-0.412586	-0.373808	-0.385548	0.0570846	0.0392174	-0.0284639	-0.0158667	0.0309222	0.0526762	-0.038416	-0.00907621	0.0106539	0.0261711	0.0623381	0.119897	0.23715	0.491909	0.000286648	-0.100414	0.174985	-0.1033	0.0889729
	HBP [1:Yes. 0:No]	r			0.203818	0.155381	-0.0388681	0.0893313	0.252	0.192342	0.0757886	0.203541	0.209855	0.293	0.334	0.0767444	0.105292	0.273	0.287	0.114852	0.121445	0.0736867	-0.0120971	-0.00728773	0.174837	0.0506682	0.0409236	0.0373893
		p			0.112076	0.227851	0.764228	0.489903	0.0477162	0.134211	0.55824	0.112574	0.101618	0.0210336	0.00799616	0.553272	0.415378	0.0315041	0.0236037	0.374066	0.347072	0.569236	0.925651	0.955169	0.1741	0.695728	0.752149	0.772954
			Boot(Bca) C.I. 95%	L.L	-0.0552281	-0.115934	-0.238389	-0.128868	-0.0310725	-0.0587921	-0.143554	-0.129637	-0.119636	0.000962165	0.0568106	-0.279922	-0.266713	-0.0317632	-0.0260598	-0.0967913	-0.0892742	-0.165226	-0.186535	-0.217582	-0.0957789	-0.263817	-0.261974	-0.214697
				U.L	0.417824	0.402332	0.167303	0.30847	0.502775	0.455021	0.352919	0.488689	0.489827	0.549662	0.576243	0.382534	0.432006	0.556582	0.55114	0.356075	0.353552	0.316708	0.155166	0.217527	0.420605	0.330811	0.340838	0.291812
	Dyslipidemia [1:Yes.0:No]	r			0.217006	0.246712	0.103471	0.124895	0.0571391	0.311	0.147214	0.128806	0.167642	0.194348	0.254	0.258	0.307	0.326	0.374	-0.157335	-0.135951	-0.101484	-0.199583	-0.0410537	-0.0160652	-0.133008	-0.167197	-0.147164
		p			0.090229	0.0532271	0.423534	0.333441	0.659127	0.0137514	0.253534	0.318403	0.192784	0.130119	0.0464054	0.0433001	0.0151727	0.00973778	0.00272245	0.221986	0.292069	0.432539	0.119892	0.751386	0.90137	0.302739	0.193983	0.253696
			Boot(Bca) C.I. 95%	L.L	-0.0232706	-0.00743983	-0.11401	-0.104453	-0.207406	0.0821297	-0.0943142	-0.114535	-0.0821515	-0.105119	-0.0448799	-0.0095297	0.0499988	0.0441472	0.119655	-0.363086	-0.349066	-0.307008	-0.3822	-0.236591	-0.27767	-0.40646	-0.414052	-0.400091
				U.L	0.400284	0.460077	0.348036	0.354426	0.322014	0.512413	0.404529	0.396582	0.421908	0.45487	0.503862	0.505083	0.533597	0.560812	0.590876	0.106328	0.141099	0.1302	-0.00941395	0.188395	0.24425	0.147683	0.10311	0.106265
	Obesity [1:Yes, 0:No]	r			0.267	0.242246	0.158386	0.137167	0.386	0.118461	0.0811821	0.232349	0.207696	0.502	0.474	0.12066	0.0946437	0.358	0.352	0.211665	0.211732	0.139451	0.219397	-0.0481962	0.192329	0.216548	0.122533	0.19535
		p			0.0361691	0.0578294	0.218872	0.287732	0.00193962	0.359135	0.530491	0.0691799	0.105268	3.19588e-05	9.83206e-05	0.350221	0.464349	0.00424893	0.00507566	0.0986358	0.0985267	0.279703	0.086653	0.7099	0.134237	0.0909274	0.342735	0.128113
			Boot(Bca) C.I. 95%	L.L	0.0333848	-0.0391935	-0.138846	-0.240005	0.106987	-0.13558	-0.136992	0.0340075	0.0103947	0.275933	0.240303	-0.156563	-0.220751	0.0913602	0.0882574	-0.0462588	-0.0441613	-0.0915691	-0.00657223	-0.260297	-0.0405606	-0.0527261	-0.134967	-0.0155808
				U.L	0.464015	0.484762	0.428861	0.461733	0.592266	0.359573	0.339358	0.46581	0.442261	0.668215	0.651127	0.399132	0.388016	0.593214	0.568867	0.418482	0.426751	0.37449	0.440899	0.184127	0.396215	0.409263	0.350489	0.371354
	Diabetes [1:Yes.0:No]	r			0.416	0.389	-0.0158886	0.0976837	0.150498	0.431	0.299	0.204069	0.211932	0.435	0.441	0.0544744	0.0443963	0.274	0.264	0.107331	0.104336	-0.0820481	0.0476318	-0.13444	0.0593784	0.179033	-0.0209916	0.142505
		p			0.000763778	0.0018056	0.902449	0.450058	0.242979	0.000472161	0.0180661	0.111626	0.0982009	0.000415541	0.000330359	0.674109	0.731876	0.0310567	0.0384105	0.406352	0.419652	0.5261	0.71315	0.297516	0.646639	0.163832	0.871352	0.269202
			Boot(Bca) C.I. 95%	L.L	0.092	0.121	-0.083	0.009	0.065	0.162	-0.017	0.062	0.055	0.061	0.084	-0.155	-0.18	0.071	0.07	-0.049	-0.046	-0.187	-0.021	-0.263	-0.019	0.014	-0.098	0.019
				U.L	0.65	0.601	0.05	0.207	0.263	0.683	0.585	0.394	0.387	0.724	0.714	0.258	0.243	0.542	0.521	0.28	0.273	0.01	0.143	-0.024	0.152	0.356	0.06	0.28
	Family History CVD [1:yes. 0:No]	r			0.18413	0.14778	0.134208	0.102879	-0.0201036	-0.184628	0.0860499	0.248216	0.264	0.0819385	0.115136	0.0904475	0.129878	0.0946081	0.145197	-0.0238041	-0.0259926	0.101491	0.0833654	0.011244	0.0133226	0.0747376	0.0365805	0.122855
		p			0.151968	0.251691	0.298359	0.426207	0.87675	0.150844	0.506048	0.0517461	0.0381868	0.526655	0.372874	0.484474	0.314359	0.464518	0.260168	0.854292	0.841063	0.43251	0.519456	0.930881	0.918144	0.563726	0.777738	0.341461
			Boot(Bca) C.I. 95%	L.L	0.0115794	-0.0651364	-0.145855	-0.136147	-0.25147	-0.465167	-0.187479	0.0289814	0.0655016	-0.0803765	-0.0668232	-0.210237	-0.231658	-0.134526	-0.153399	-0.207499	-0.214849	-0.121641	-0.132029	-0.204087	-0.212387	-0.147632	-0.258847	-0.143228
				U.L	0.369613	0.392799	0.394211	0.323525	0.234989	0.139419	0.345837	0.486814	0.478888	0.29678	0.325693	0.405604	0.479442	0.355494	0.450808	0.187896	0.170162	0.353897	0.320259	0.2648	0.240041	0.28	0.333472	0.388487
	Anthropometric Indices
	BMI (IB) [Kg/m2]	r			0.315	0.375	0.164756	0.227824	0.472	0.274	0.17704	0.267	0.267	0.506	0.493	0.118664	0.0884013	0.362	0.34	0.188075	0.178423	0.0418076	-0.0377224	0.0188839	0.263	0.180647	0.159779	0.168581
		p			0.0127724	0.00269809	0.200665	0.0749323	0.000107487	0.0314678	0.168652	0.0361035	0.0360616	2.75978e-05	4.67067e-05	0.358306	0.494451	0.00385753	0.00687828	0.143231	0.165296	0.746972	0.770986	0.884175	0.0386643	0.160004	0.214796	0.190266
			Boot(Bca) C.I. 95%	L.L	0.0970314	0.122741	-0.134764	-0.0886483	0.233433	-0.0133821	-0.0766271	0.0390526	0.0481	0.263358	0.271529	-0.134288	-0.176464	0.117671	0.0970447	-0.0385867	-0.0563912	-0.204186	-0.288068	-0.163026	0.0402814	-0.0971165	-0.119678	-0.135576
				U.L	0.507346	0.559998	0.430738	0.474924	0.656175	0.512447	0.422341	0.493716	0.47759	0.667216	0.652479	0.351322	0.31817	0.558424	0.518674	0.386929	0.38301	0.283602	0.215952	0.204529	0.461551	0.395387	0.37691	0.436273
	Body Fat Mass Indices
	FMI (IB) [kg/m2]	r			0.0592493	0.1549	-0.172612	-0.111713	0.145278	0.107335	0.108554	0.26	0.257	0.459	0.444	0.0331129	0.00973667	0.284	0.262	0.0777919	0.0804499	0.121115	0.103097	-0.011543	0.122916	0.193903	0.0814132	0.169575
		p			0.647357	0.229313	0.179731	0.387348	0.259898	0.406335	0.400996	0.0413228	0.0435964	0.00017734	0.000305824	0.798341	0.940129	0.0254841	0.0399336	0.547853	0.534218	0.348394	0.425222	0.929048	0.341217	0.13102	0.529318	0.187627
			Boot(Bca) C.I. 95%	L.L	-0.194857	-0.119314	-0.429443	-0.421518	-0.125728	-0.138084	-0.114127	0.0595884	0.0579262	0.214562	0.198226	-0.193696	-0.218196	0.0306286	0.0239464	-0.174626	-0.179018	-0.103017	-0.124777	-0.223285	-0.12815	-0.0847112	-0.178325	-0.0955477
				U.L	0.31372	0.395622	0.0812237	0.167248	0.396594	0.323459	0.311853	0.441232	0.435476	0.624738	0.618083	0.253342	0.225569	0.495187	0.460559	0.315457	0.321142	0.327867	0.334251	0.19718	0.339207	0.413691	0.296322	0.382209
	RA-FMI [Kg/m2]	r			-0.0549525	0.0676442	-0.202763	-0.175134	0.0749919	0.00711424	0.0743683	0.207805	0.20364	0.416	0.405	0.0172824	0.0052091	0.262	0.245427	-0.012953	-0.0219834	0.144695	0.133828	-0.0106908	0.0654898	0.135927	0.0677224	0.121377
		p			0.676663	0.607576	0.120245	0.18076	0.569038	0.956977	0.572264	0.111106	0.118615	0.000949649	0.00133726	0.895726	0.968491	0.0428267	0.0587446	0.921752	0.86759	0.27001	0.308007	0.935385	0.619087	0.300411	0.60716	0.355575
			Boot(Bca) C.I. 95%	L.L	-0.291849	-0.202063	-0.438956	-0.468533	-0.191817	-0.221565	-0.156837	0.0345906	0.0161032	0.149186	0.165797	-0.231043	-0.234156	-0.0222177	-0.00886099	-0.270614	-0.285464	-0.0971225	-0.116906	-0.212212	-0.201484	-0.133452	-0.170485	-0.108176
				U.L	0.178706	0.32973	0.0608752	0.138407	0.340712	0.249847	0.301464	0.417386	0.415421	0.633621	0.607966	0.264469	0.213302	0.533518	0.504611	0.264401	0.253853	0.367473	0.370362	0.214449	0.305237	0.363981	0.31387	0.343703
	LA-FMI [Kg/m2]	r			-0.0311943	0.0921242	-0.191534	-0.153457	0.0889532	0.00817897	0.074968	0.233408	0.227967	0.438	0.423	0.0150868	0.00125749	0.273	0.252575	-0.0160532	-0.0273861	0.132027	0.11164	-0.0092916	0.0770943	0.150709	0.0809904	0.133879
		p			0.812964	0.483883	0.142644	0.241752	0.49912	0.950545	0.569162	0.0726821	0.0798033	0.000472107	0.00076322	0.908913	0.992392	0.034828	0.0515374	0.903105	0.835457	0.31462	0.395753	0.943828	0.558225	0.250388	0.538447	0.30782
			Boot(Bca) C.I. 95%	L.L	-0.266702	-0.181495	-0.428208	-0.444541	-0.185568	-0.224364	-0.151593	0.059569	0.0343608	0.178011	0.185684	-0.230585	-0.239908	-0.00600702	0.0071316	-0.271498	-0.281553	-0.10346	-0.135941	-0.206134	-0.177373	-0.107084	-0.158193	-0.0989861
				U.L	0.199864	0.349734	0.0585059	0.156208	0.361565	0.256884	0.306706	0.434855	0.434775	0.641727	0.622498	0.264191	0.216571	0.539704	0.506448	0.263742	0.246306	0.35873	0.352624	0.21755	0.317903	0.370546	0.323397	0.350725
	T-FMI (IB) [kg/m2]	r			0.119774	0.214184	-0.130921	-0.0644338	0.193102	0.165923	0.140542	0.268	0.268	0.476	0.464	0.0508252	0.0272561	0.291	0.269	0.105103	0.108337	0.103247	0.0739307	-0.00731115	0.139942	0.194923	0.0818156	0.163567
		p			0.353795	0.0945983	0.310457	0.618805	0.132649	0.197452	0.275923	0.0355619	0.0352835	9.37422e-05	0.000144776	0.694831	0.833445	0.0219908	0.0342836	0.416221	0.401941	0.424545	0.567955	0.955025	0.277999	0.128966	0.527277	0.20398
			Boot(Bca) C.I. 95%	L.L	-0.142796	-0.0824531	-0.411802	-0.388271	-0.0758552	-0.107059	-0.0888529	0.057762	0.0599209	0.228343	0.210815	-0.177138	-0.205517	0.040343	0.0397684	-0.14449	-0.155049	-0.129165	-0.165275	-0.216777	-0.102411	-0.0977316	-0.182423	-0.119137
				U.L	0.381934	0.445403	0.130305	0.212373	0.440301	0.390031	0.343486	0.456887	0.450397	0.64523	0.638443	0.271138	0.248614	0.486392	0.457546	0.338268	0.355711	0.308295	0.31749	0.202167	0.348229	0.419952	0.310811	0.400497
	RL-FMI [Kg/m2]	r			-0.109209	-0.00535068	-0.256	-0.223637	0.0317717	-0.021668	0.0258623	0.197745	0.214347	0.388	0.4	-0.0113753	-0.00887882	0.214221	0.209453	-0.0660789	-0.0682271	0.0969091	0.0949861	-0.0237214	0.0107399	0.0774815	0.0144094	0.0823532
		p			0.406187	0.967635	0.0481768	0.0858558	0.809566	0.869473	0.844495	0.129897	0.100057	0.00220009	0.00155897	0.931258	0.946319	0.100263	0.10824	0.61593	0.604478	0.461366	0.470346	0.857227	0.935089	0.556244	0.912986	0.53161
			Boot(Bca) C.I. 95%	L.L	-0.335543	-0.263872	-0.491104	-0.497578	-0.223493	-0.228218	-0.200909	0.00817611	0.0126253	0.121117	0.145294	-0.248897	-0.243048	-0.0483281	-0.0369275	-0.309465	-0.309602	-0.131352	-0.146295	-0.214536	-0.23397	-0.169359	-0.219763	-0.143787
				U.L	0.131258	0.237856	-0.010275	0.0595198	0.304433	0.196278	0.242562	0.405853	0.41859	0.597862	0.600319	0.233174	0.200898	0.477667	0.448813	0.199428	0.198826	0.321608	0.315069	0.188879	0.246997	0.310433	0.259595	0.289667
	LL-FMI [Kg/m2]	r			-0.111975	-0.00723356	-0.256	-0.225038	0.020473	-0.0249194	0.020398	0.197213	0.212919	0.383	0.393	-0.0195635	-0.0181207	0.209878	0.204027	-0.0777995	-0.0820771	0.0975367	0.0975555	-0.0242136	0.00774345	0.0859436	0.0122087	0.0935346
		p			0.394329	0.956256	0.0481744	0.08386	0.876614	0.850098	0.877062	0.130956	0.102393	0.00255152	0.00192042	0.882055	0.890698	0.107508	0.117903	0.55462	0.532992	0.458455	0.458368	0.854296	0.953175	0.513807	0.926236	0.477186
			Boot(Bca) C.I. 95%	L.L	-0.34055	-0.266874	-0.486459	-0.499412	-0.235154	-0.22702	-0.200205	0.010016	0.00763705	0.11714	0.143408	-0.255839	-0.252414	-0.0486455	-0.0326532	-0.32311	-0.325703	-0.126574	-0.138751	-0.206722	-0.23495	-0.156355	-0.218784	-0.129673
				U.L	0.128021	0.235331	-0.0079988	0.0656834	0.293345	0.192903	0.239644	0.403918	0.419575	0.591248	0.597832	0.224393	0.195097	0.472739	0.447096	0.194542	0.183279	0.324121	0.319974	0.190461	0.242074	0.316705	0.255702	0.303091
	Body Fat-Free Mass Indices
	FFMI (IB) [kg/m2]	r			0.446	0.433	0.476	0.506	0.602	0.321	0.160611	0.131815	0.135318	0.287	0.284	0.15537	0.133317	0.258	0.248125	0.217703	0.198792	-0.0757835	-0.185129	0.0448868	0.287	0.0674821	0.167208	0.0764361
		p			0.00027762	0.000442478	9.07461e-05	2.66729e-05	2.24105e-07	0.0110011	0.212385	0.307132	0.294341	0.0237526	0.0253446	0.227884	0.301604	0.042879	0.0518343	0.0891752	0.121397	0.558266	0.149717	0.729027	0.0237676	0.602272	0.193956	0.554872
			Boot(Bca) C.I. 95%	L.L	0.242779	0.244172	0.164363	0.214476	0.404863	0.0501083	-0.11856	-0.0919914	-0.0750715	0.0573513	0.0671064	-0.0877873	-0.0981443	0.0592788	0.0481855	0.0223048	-0.00565555	-0.314263	-0.413455	-0.173845	0.0727588	-0.144152	-0.0871301	-0.203167
				U.L	0.614398	0.586978	0.706041	0.709812	0.754007	0.572618	0.447464	0.37098	0.363814	0.468989	0.468612	0.368127	0.340188	0.439964	0.412955	0.399067	0.381012	0.188621	0.0945605	0.267768	0.473121	0.286054	0.399218	0.347469
	RA-FFMI [Kg/m2]	r			0.434	0.429	0.414	0.441	0.587	0.341	0.221213	0.114844	0.122175	0.224975	0.224722	0.106174	0.0894549	0.243199	0.234701	0.274	0.264	-0.106232	-0.177309	0.00883027	0.283	0.0459273	0.176313	0.0604285
		p			0.00052407	0.000624646	0.00100692	0.000420349	8.18638e-07	0.00762817	0.0893984	0.382251	0.352397	0.0839491	0.0843067	0.419431	0.496692	0.0611507	0.0710676	0.0340089	0.0414792	0.419175	0.175322	0.946612	0.0283668	0.727501	0.177796	0.646485
			Boot(Bca) C.I. 95%	L.L	0.228241	0.248475	0.0959327	0.16606	0.367226	0.0531584	-0.0597406	-0.113169	-0.111267	-0.00246076	-0.00815927	-0.11828	-0.151257	0.0346916	0.024436	0.0770022	0.0571732	-0.33129	-0.431703	-0.219666	0.0647611	-0.168406	-0.0904911	-0.25415
				U.L	0.626419	0.582443	0.666493	0.652088	0.761641	0.598753	0.486868	0.362187	0.350877	0.412076	0.417393	0.349237	0.314024	0.427432	0.409204	0.471825	0.462946	0.156695	0.139368	0.230204	0.49689	0.287082	0.431644	0.366413
	LA-FFMI [Kg/m2]	r			0.435	0.421	0.397	0.401	0.572	0.372	0.239825	0.0806187	0.0859587	0.196767	0.197193	0.136341	0.116857	0.24158	0.236321	0.281	0.27	-0.0708714	-0.143311	0.0240642	0.303	0.0291182	0.179823	0.0498334
		p			0.000515915	0.0008108	0.00167111	0.00147534	1.76117e-06	0.00338586	0.0649449	0.540318	0.513732	0.131846	0.130995	0.298928	0.373907	0.062949	0.0690833	0.0299403	0.0369731	0.59051	0.274667	0.855186	0.0185369	0.825209	0.16918	0.70534
			Boot(Bca) C.I. 95%	L.L	0.223227	0.226678	0.0751161	0.113228	0.351166	0.0672963	-0.0425984	-0.137456	-0.128605	-0.0290865	-0.0334755	-0.0720616	-0.115861	0.019626	0.00210307	0.0862756	0.0677408	-0.30064	-0.432382	-0.208972	0.076625	-0.187175	-0.0995595	-0.259464
				U.L	0.620929	0.565238	0.645941	0.62686	0.742611	0.617228	0.502986	0.322348	0.314679	0.389449	0.389896	0.350571	0.314818	0.447054	0.425198	0.491584	0.481991	0.194383	0.194398	0.24934	0.531868	0.269498	0.446827	0.365873
	T-FFMI [Kg/m2]	r			0.406	0.407	0.372	0.384	0.556	0.373	0.219182	0.0839643	0.0908413	0.221973	0.222571	0.102764	0.0835793	0.240344	0.231683	0.266	0.258	-0.105251	-0.122931	-0.0198274	0.284	0.0397575	0.162855	0.0562124
		p			0.00127395	0.00123371	0.00340891	0.00247781	3.95117e-06	0.00335676	0.0924551	0.523584	0.490017	0.0882762	0.0874006	0.434607	0.525496	0.0643495	0.0748834	0.0402619	0.0466791	0.423511	0.349403	0.880475	0.027922	0.762956	0.213776	0.669673
			Boot(Bca) C.I. 95%	L.L	0.205415	0.211674	0.0538646	0.0870342	0.330356	0.07395	-0.0706316	-0.132476	-0.130466	-0.000907551	-0.0022173	-0.117898	-0.153826	0.0309833	0.0150026	0.0717458	0.0590781	-0.330771	-0.417393	-0.262251	0.0539468	-0.175271	-0.104615	-0.256841
				U.L	0.59556	0.560743	0.624664	0.617846	0.738678	0.615663	0.492808	0.327533	0.317615	0.410345	0.413082	0.339082	0.299607	0.430709	0.413948	0.482565	0.471734	0.169794	0.215159	0.218792	0.5086	0.28071	0.434528	0.37328
	RL-FFMI[Kg/m2]	r			0.358	0.334	0.393	0.42	0.506	0.317	0.203239	0.0680346	0.0907919	0.223135	0.227946	0.155271	0.147111	0.192549	0.190008	0.212813	0.200954	-0.0519787	-0.3	0.151625	0.243413	0.0157603	0.126361	-0.00963643
		p			0.00497596	0.00921029	0.00190635	0.000847167	3.72444e-05	0.013728	0.119359	0.605501	0.490254	0.0865799	0.0798327	0.236168	0.262005	0.140499	0.145914	0.102569	0.123661	0.693269	0.0198942	0.247487	0.0609162	0.904865	0.336017	0.941747
			Boot(Bca) C.I. 95%	L.L	0.139487	0.125782	0.0318835	0.111789	0.254107	-0.0119319	-0.0558496	-0.152619	-0.111354	-0.0262617	-0.000574195	-0.0962177	-0.124057	-0.037028	-0.0488974	-0.00787292	-0.0307911	-0.282825	-0.538347	-0.0623546	0.0238959	-0.202899	-0.147943	-0.350303
				U.L	0.584083	0.501836	0.713784	0.686536	0.726756	0.608874	0.45302	0.304849	0.29421	0.423951	0.420662	0.387147	0.359986	0.400707	0.378745	0.413388	0.409254	0.212953	-0.00146966	0.348931	0.466277	0.268659	0.403013	0.347961
	LL-FFMI [Kg/m2]	r			0.327	0.319	0.379	0.408	0.523	0.329	0.209783	0.0619084	0.0842085	0.23142	0.238063	0.107984	0.0973491	0.179302	0.173392	0.242624	0.234474	-0.0561543	-0.309	0.151265	0.236336	0.0152611	0.121848	-0.00592007
		p			0.0106552	0.0129461	0.00278795	0.00120447	1.78688e-05	0.0103487	0.107671	0.638424	0.522373	0.075223	0.067001	0.411503	0.459324	0.17044	0.185206	0.0617849	0.0713484	0.669994	0.0163938	0.248624	0.0690653	0.907865	0.353698	0.964193
			Boot(Bca) C.I. 95%	L.L	0.105159	0.11347	0.022756	0.110492	0.263807	0.000903567	-0.0553772	-0.160428	-0.126812	-0.00268235	0.0266191	-0.143374	-0.166691	-0.0395788	-0.0461363	0.0168309	0.00260577	-0.27698	-0.543742	-0.058302	0.023354	-0.200527	-0.150008	-0.34715
				U.L	0.5537	0.495024	0.704651	0.674749	0.737231	0.615475	0.458806	0.296594	0.285726	0.430555	0.41936	0.35364	0.324287	0.380945	0.351274	0.441126	0.443581	0.213748	-0.0182767	0.346323	0.458779	0.26199	0.379529	0.347906
	z: z-score. r: Pearson coefficent. Boot(BCa) C.I.95%: Bootstrap-derived 95% confidence Intervals, applying bias-corrected and accelerated (BCa) methods for computing the inferior and upper confidence interval limits (I.L and U.L., respectively). HBP: high blood pressure. BW and BH: body weight and height. BMI: body mass index. IB: InBody bioelectrical impedance device. PBF: body fat percentage. P…
